# Supplementary material for: Comparative gel‐based proteomic analysis of chemically crosslinked complexes in dystrophic skeletal muscle
Source: Electrophoresis. 2018 Jun 1;39(14):1735–44. doi: 10.1002/elps.201800028 (PMC6099379; doi:10.1002/elps.201800028)
Supplement: Supplementary file 4 — Supporting Material [file ELPS-39-1735-s004.xlsx]

## Sheet: wt unique XL band A
Unique to wt XL A
Unique proteins in wt XL samples gel lane A
Accession	Description	% Coverage	Unique Peptides	Peptides
P11531	Dystrophin	5.98	17	17
	Sequence	Modifications
	VLQEDLEQEQVR
	LLEQSIQSAQEIEK
	SLEGSDEAPLLQR
	VSEQEAALEETHR
	SEAVLQSSEFAVYR
	SAQALVEQMANEGVNAESIR
	LLAEELPLR
	QIESNFAQFR
	TQSTTLSEPTAIK
	VLSQIDVAQK
	LSALQPQIEQLK
	LLVGDIQTIQPSLNSVNEGGQK
	LFQKPANFEQR
	LQALQSSLK
	TLNATGEEIIQQSSK
	IFLTEQPLEGLEK
	EGNISDLQEK
Q3V1D3	AMP deaminase 1	19.06	9	9
	Sequence	Modifications
	EVGADLVEAK
	LSHIEEFISSSPTYESVPDFQR
	NIDGEALVGNESFYPVFTPPPK
	TEDLPANLGYHLK
	FLGNNYLEEGPVGNDIR
	LNMHPYDLTVDSLDVHAGR
	AGVIYIYPDEAAANR
	TVNLSIPQSETSSTK
	NPFLDFLQK
P11499	Heat shock protein HSP 90-beta	8.98	6	6
	Sequence	Modifications
	GVVDSEDLPLNISR
	NPDDITQEEYGEFYK
	ELISNASDALDK
	ADLINNLGTIAK
	IDIIPNPQER
	ELISNASDALDKIR
O08638	Myosin-11	5.83	6	8
	Sequence	Modifications
	DVASLGSQLQDTQELLQEETR
	ALEEALEAKEELER
	VSDLTTNLAEEEEKAK
	IAQLEEQVEQEAR
	EQADFAIEALAK
	QLLQANPILEAFGNAK
	VDYNASAWLTK
	ALELDPNLYR
Q9Z1E4	Glycogen [starch] synthase, muscle	8.27	5	5
	Sequence	Modifications
	TNNFNVETLK
	TQVELLEPPTPELKR
	RLPVATIFTTHATLLGR
	LSDLLDWK
	VGGIYTVLQTK
Q91YQ5	Dolichyl-diphosphooligosaccharide--protein glycosyltransferase subunit 1	9.05	4	4
	Sequence	Modifications
	NIQVDSPYDISR
	VTAEVVLVHPGGGSTSR
	ASSFVLALEPELESR
	SEDVLDYGPFK
Q9R0Y5	Adenylate kinase isoenzyme 1	23.2	3	3
	Sequence	Modifications
	IIFVVGGPGSGK
	YGYTHLSTGDLLR
	IGQPTLLLYVDAGAETMTQR
P43274	Histone H1.4	15.53	2	4
	Sequence	Modifications
	TSGPPVSELITK
	ALAAAGYDVEK
	SGVSLAALKK
	KTSGPPVSELITK
P04247	Myoglobin	21.43	2	2
	Sequence	Modifications
	HSGDFGADAQGAMSK
	KGQHAAEIQPLAQSHATK
O88492	Perilipin-4	12.83	2	2
	Sequence	Modifications
	DTVTTGLTGAVNVAK
	DTVTTGLTGALNVAK
P97447	Four and a half LIM domains protein 1	11.07	3	3
	Peptides	Modifications
	AIVAGDQNVEYK
	NPITGFGK
	QVIGTGSFFPK

## Sheet: mdx4cv unique XL band A
Unique proteins in mdx4cv XL samples gel lane A
Accession	Description	% Coverage	Unique Peptides	Peptides
Q8BMS1	Trifunctional enzyme subunit alpha, mitochondrial	19.92	13	13
	Sequence	Modifications
	LPAKPEVSSDEDVQYR
	LTTYAMTVPFVR
	AGLEQGSDAGYLAESQK
	FVDLYGAQK
	GFYIYQEGSK
	MQLLEIITTDK
	ILQEGVDPK
	MGLVDQLVEPLGPGIK
	DTTASAVAVGLR
	LTTYAMTVPFVR	M6(Oxidation)
	DGPGFYTTR
	TLLKDTTVTGLGR
	FGGGSVELLK
	FGELALTK
Q8VDD5	Myosin-9	7.4	13	13
	Sequence	Modifications
	EQADFAIEALAK
	ALELDSNLYR
	IAQLEEQLDNETKER
	IAQLEEQLDNETK
	LKDVLLQVEDERR
	EQLEEEEEAKR
	VAEFTTNLMEEEEKSK
	ANLQIDQINTDLNLER
	QLEEAEEEAQR
	ELEDATETADAMNR
	TDLLLEPYNK
	LEVNLQAMK
	HEDELLAK
Q7TQ48	Sarcalumenin	17.25	12	12
	Sequence	Modifications
	ADNLATQMLMR
	TIEGIVMAADSAR
	VTFVDTPGIIENR
	TLMLNEDKPADDYSAVLQR
	TLMLNEDKPADDYSAVLQR	M3(Oxidation)
	FGQNFLEK
	VTFVDTPGIIENRK
	TIEGIVMAADSAR	M7(Oxidation)
	TPGATGHEEEGPQLDVEDLNTGFEGSK
	DIVEDPDKFYIFK
	IYHTSIKPLEQSYK
	AITQELPSLLGSIGLGK
	TQDIEAEASEER
	LIGIEVPHK
Q60597	2-oxoglutarate dehydrogenase, mitochondrial	14.71	12	12
	Sequence	Modifications
	VASSVPVENFTIHGGLSR
	KPLIVFTPK
	LVEDHLAVQSLIR
	NMEEEVAITR
	SSPYPTDVAR
	NMEEEVAITR	M2(Oxidation)
	FEEFLQR
	FLDTAFDLDAFKK
	LNVLANVIR
	TSFDEMLPGTHFQR	M6(Oxidation)
	NTNAGAPPGTAYQSPLSLSR
	NGHNEMDEPMFTQPLMYK	M6(Oxidation); M10(Oxidation); M16(Oxidation)
	THLTELQR
Q60847	Collagen alpha-1(XII) chain	5.1	7	7
	Sequence	Modifications
	IVYSPVAGTRPSESIVVPGNTR
	VLVVVTDGR
	ALALGALQNIR
	VYDPSTSSLSVR
	WDPAPGPVQQYR
	GPGDLEAPTNLVISER
	NIQVYNPTPNSLDVR
Q8BFR5	Elongation factor Tu, mitochondrial	16.81	6	6
	Sequence	Modifications
	AEAGDNLGALVR
	GTVVTGTLER
	VEAQVYILSK
	TIGTGLVTDVPAMTEEDKNIK	M13(Oxidation)
	LLDAVDTYIPVPTR
	TTLTAAITK
Q99JY0	Trifunctional enzyme subunit beta, mitochondrial	12.84	6	6
	Sequence	Modifications
	IPFLLSGTSYK
	DQLLLGPTYATPK
	LAAAFAVSR
	NIVVVEGVR
	DFIYVSQDPK
	AALSGLLHR
Q9D2G2	Dihydrolipoyllysine-residue succinyltransferase component of 2-oxoglutarate dehydrogenase complex, mitochondrial	8.37	4	4
	Sequence	Modifications
	NVETMNYADIER
	VEGGTPLFTLR
	GLVVPVIR
	NVETMNYADIER	M5(Oxidation)
	EAVTFLR
Q7TSH2	Phosphorylase b kinase regulatory subunit beta	5.25	4	4
	Sequence	Modifications
	GGDKPAVDLYQLSPSEVK	M7(Oxidation)
	ISDTEKLPEFK	M2(Oxidation)
	LLADELISPK
	EGPNFITMEGTVSDHIER	M4(Oxidation)
P13541	Myosin-3	19.38	3	45
	Sequence	Modifications
	KAITDAAMMAEELKK
	QREEQAEPDGTEVADK
	TKYETDAIQR
	QAFTQQIEELKR
	AITDAAMMAEELKKEQDTSAHLER	M7(Oxidation); M8(Oxidation)
	LASADIETYLLEK
	EVTERAEDEEEINAELTAK
	IKEVTERAEDEEEINAELTAK
	ADIAESQVNKLR
	AEDEEEINAELTAK
	ENQSILITGESGAGK
	LDEAEQLALKGGK
	KAITDAAMMAEELKK	M8(Oxidation); M9(Oxidation)
	AITDAAMMAEELKK
	DTQLHLDDALR
	VLNASAIPEGQFIDSK
	KAITDAAMMAEELKK	M8(Oxidation)
	IEELEEEIEAER
	SAETEKEMATMKEEFQK
	LTGAVMHYGNMK	M6(Oxidation)
	NKDPLNETVVGLYQK
	VKVGNEYVTK
	KGSSFQTVSALFR
	GSSFQTVSALFR
	AEDEEEINAELTAKK
	NALAHALQSSR
	VLNASAIPEGQFIDSKK
	LDEAEQLALK
	ADIAESQVNK
	AITDAAMMAEELKK	M7(Oxidation)
	EEQAEPDGTEVADK
	TKYETDAIQRTEELEEAK
	DPLNETVVGLYQK
	AGLLGTLEEMR
	ELEELSER
	LDEAEQLALKGGKK
	KDIDDLELTLAK
	ANSEVAQWR
	YETDAIQR
	LQQFFNHHMFVLEQEEYKK	M9(Oxidation)
	QAFTQQIEELK
	KKGSSFQTVSALFR
	DLEEATLQHEATVATLR
	DIDDLELTLAK
	LTGAVMHYGNMK	M6(Oxidation); M11(Oxidation)
	TLEDQLSEAR
	AITDAAMMAEELKK	M7(Oxidation); M8(Oxidation)
	AGLLGTLEEMR	M10(Oxidation)
	IQLELTQVK
	SRVTFQLK
	LQDLVDK
P49817	Caveolin-1	19.05	3	3
	Sequence	Modifications
	EIDLVNRDPK
	HLNDDVVK
	ASFTTFTVTK
Q69ZN7	Myoferlin	1.92	3	3
	Sequence	Modifications
	ANVTVLDTQIR
	GPSGTVSEAQLAR
	VGETTIDLENR
P60710	Actin, cytoplasmic 1	26.4	2	8
	Sequence	Modifications
	VAPEEHPVLLTEAPLNPK
	AVFPSIVGRPR
	DSYVGDEAQSKR
	SYELPDGQVITIGNER
	AGFAGDDAPR
	EITALAPSTMK	M10(Oxidation)
	GYSFTTTAER
	IWHHTFYNELR
	EITALAPSTMK
P99024	Tubulin beta-5 chain	15.32	2	6
	Sequence	Modifications
	IMNTFSVVPSPK
	ISVYYNEATGGK
	LAVNMVPFPR
	ISEQFTAMFR
	YLTVAAVFR
	AILVDLEPGTMDSVR	M11(Oxidation)
	LAVNMVPFPR	M5(Oxidation)
P20152	Vimentin	9.23	2	4
	Sequence	Modifications
	TNEKVELQELNDR
	FADLSEAANR
	EEAESTLQSFR
	EYQDLLNVK

## Sheet: Common XL proteins in band A
Common proteins shared by wt XL and mdx4cv XL in gel lane A
Accession	Description	% coverage wild type	Unique Peptides wild type	Peptides wild type	% coverage mdx4cv	Unique Peptides mdx4cv	Peptides mdx4cv
Q91Z83	Myosin-7	32.87	25	66	25.68	17	54
	Peptides in wild type	Modifications	Peptides in mdx4cv	Modifications
	RDLEEATLQHEATAAALR		RDLEEATLQHEATAAALR
	HADSVAELGEQIDNLQR		LEQQVDDLEGSLEQEKK
	RDLEEATLQHEATAAALRK		HADSVAELGEQIDNLQR
	LEQQVDDLEGSLEQEKK		DLEEATLQHEATAAALRK
	KKHADSVAELGEQIDNLQR		KAITDAAMMAEELKK
	DLEEATLQHEATAAALR		KKHADSVAELGEQIDNLQR
	DLEEATLQHEATAAALRK		LEQQVDDLEGSLEQEK
	KAITDAAMMAEELKK	M8(Oxidation); M9(Oxidation)	TKYETDAIQR
	KAITDAAMMAEELKK		DLEEATLQHEATAAALR
	KHADSVAELGEQIDNLQR		AITDAAMMAEELKKEQDTSAHLER	M7(Oxidation); M8(Oxidation)
	LEQQVDDLEGSLEQEK		KHADSVAELGEQIDNLQR
	LDEAEQIALKGGK		LASADIETYLLEK
	LASADIETYLLEK		ADIAESQVNKLR
	TKYETDAIQR		ENQSILITGESGAGK
	KAITDAAMMAEELKK	M8(Oxidation)	AKNALAHALQSAR
	NKDPLNETVVGLYQK		LDEAEQIALKGGK
	AKNALAHALQSAR		KAITDAAMMAEELKK	M8(Oxidation); M9(Oxidation)
	DPLNETVVGLYQK		AITDAAMMAEELKK
	ENQSILITGESGAGK		NALAHALQSAR
	ADIAESQVNKLR		KAITDAAMMAEELKK	M8(Oxidation)
	ANDDLKENIAIVER		ANDDLKENIAIVER
	IEELEEELEAER		IEELEEELEAER
	AITDAAMMAEELKK	M7(Oxidation)	NKDPLNETVVGLYQK
	ANSEVAQWR		VKVGNEYVTK
	LDEAEQIALK		LAEQELIETSER
	ELTYQTEEDRK		KLAEQELIETSER
	VKVGNEYVTK		ELTYQTEEDRK
	NALAHALQSAR		LQDLVDKLQLK
	TKYETDAIQRTEELEEAK		LDEAEQIALK
	AITDAAMMAEELKK		ELTYQTEEDR
	VRELENELEAEQKR		ADIAESQVNK
	DTQIQLDDAVR		IEDEQALGSQLQK
	ELEEISER		LTQESIMDLENDKQQLDER
	AITDAAMMAEELKK	M7(Oxidation); M8(Oxidation)	AITDAAMMAEELKK	M7(Oxidation)
	LQDLVDK		SPGVMDNPLVMHQLR
	YETDAIQR		TKYETDAIQRTEELEEAK
	IHFGATGK		DTQIQLDDAVR
	LQDAEEAVEAVNAK		VRELENELEAEQKR
	AITDAAMMAEELKKEQDTSAHLER	M7(Oxidation); M8(Oxidation)	DPLNETVVGLYQK
	LTQESIMDLENDKQQLDER		DVFVPDDKEEFVK
	AITDAAMMAEELKKEQDTSAHLER	M7(Oxidation)	ILNPAAIPEGQFIDSR
	VQLLHSQNTSLINQK		ELEEISER
	LQQFFNHHMFVLEQEEYKK		LDEAEQIALKGGKK
	QLDEKEALISQLTR		LQDAEEAVEAVNAK
	NLQEEISDLTEQLGSTGK		GQNVQQVSYAIGALAK
	GTLEDQIIQANPALEAFGNAK		ANSEVAQWR
	LDEAEQIALKGGKK		QLDEKEALISQLTR
	LQDLVDKLQLK		SNAAAAALDKK
	DLQHRLDEAEQIALK		YETDAIQR
	ILNPAAIPEGQFIDSR		RDLEEATLQHEATAAALRK
	LAEQELIETSER		LQQFFNHHMFVLEQEEYKK	M9(Oxidation)
	LLGSLDIDHNQYK		IHFGATGK
	ALQEAHQQALDDLQAEEDKVNTLTK		DIDDLELTLAK
	AITDAAMMAEELK		AITDAAMMAEELKK	M7(Oxidation); M8(Oxidation)
	NNLLQAELEELR		LLGSLDIDHNQYK
	AGLLGLLEEMR		NNLLQAELEELR
	IEDEQALGSQLQK		AGLLGLLEEMR	M10(Oxidation)
	GQNVQQVSYAIGALAK		LQDLVDK
	LQNEIEDLMVDVER
	TLEDQMNEHR
	ELENELEAEQKR
	AQLEFNQIK
	VIQYFAVIAAIGDR
	STHPHFVR
	ADIAESQVNK
	DIDDLELTLAK
	DVFVPDDKEEFVK
	LQQFFNHHMFVLEQEEYKK	M9(Oxidation)
	KLAEQELIETSER
	AITDAAMMAEELK	M8(Oxidation)
	LLSNLFANYAGADAPADK
	ELTYQTEEDR
	AITDAAMMAEELK	M7(Oxidation); M8(Oxidation)
	SLSTELFK
Q8CAQ8	MICOS complex subunit Mic60	14.75	8	8	24.4	13	13
	Peptides in wild type	Modifications	Peptides in mdx4cv	Modifications
	LSEQELEFR		GIEQAVQSHAVAEEEAR
	AVDEAADALLK		LSTDDLNSLIAHAHR
	LSTDDLNSLIAHAHR		VVSQYHELVVQAR
	TSSVTLQTITAQNAAVQAVK		EIAGATPHITAAEGR
	GIEQAVQSHAVAEEEAR		TSSVTLQTITAQNAAVQAVK
	VVSQYHELVVQAR		AVDEAADALLK
	EIAGATPHITAAEGR		ELDSITPDITPGWK
	GMSISDLAGK		GMSISDLAGK
			VQEQELKYEFEQGLSEK
			LHNMIVDLDNVVK	M4(Oxidation)
			TSSAEMPTIPLGSAVEAIR	M6(Oxidation)
			GVYSEETLR
			GMSISDLAGK	M2(Oxidation)
			LSEQELEFR
Q9D6R2	Isocitrate dehydrogenase [NAD] subunit alpha, mitochondrial	21.58	6	6	13.11	4	4
	Peptides in wild type		Peptides in mdx4cv
	IAEFAFEYAR		TPYTDVNIVTIR
	NVTAIQGPGGK		TPIAAGHPSMNLLLR
	ENTEGEYSGIEHVIVDGVVQSIK		IAEFAFEYAR
	TPYTDVNIVTIR		NVTAIQGPGGK
	TPIAAGHPSMNLLLR
	APIQWEER
P13542	Myosin-8	45.07	6	120	38.26	4	104
	Peptides in wild type	Modifications	Peptides in mdx4cv	Modifications
	TKLEQQVDDLEGSLEQEKK		RDLEEATLQHEATAAALR
	RDLEEATLQHEATAAALR		LEQQVDDLEGSLEQEKK
	KALQEAHQQTLDDLQAEEDKVNTLTK		HADSVAELGEQIDNLQR
	LAQESTMDIENDKQQLDEK		LAQESTMDIENDKQQLDEKLK
	HADSVAELGEQIDNLQR		LAQESTMDIENDKQQLDEK
	RDLEEATLQHEATAAALRK		DLEEATLQHEATAAALRK
	VRELEGEVENEQKR		VQLLHTQNTSLINTK
	ALQEAHQQTLDDLQAEEDKVNTLTK		TPGAMEHELVLHQLR	M5(Oxidation)
	LEQQVDDLEGSLEQEKK		TPGAMEHELVLHQLR
	TKLEQQVDDLEGSLEQEK		TKLEQQVDDLEGSLEQEKK
	TPGAMEHELVLHQLR	M5(Oxidation)	KMEGDLNEMEIQLNHANR	M2(Oxidation)
	KKHADSVAELGEQIDNLQR		MEGDLNEMEIQLNHANR
	MQGTLEDQIISANPLLEAFGNAK		KAITDAAMMAEELKK
	DLEEATLQHEATAAALR		ALQEAHQQTLDDLQAEEDKVNTLTK
	KMEGDLNEMEIQLNHANR		TKLEQQVDDLEGSLEQEK
	IAEKDEEIDQLKR		VRELEGEVENEQKR
	TPGAMEHELVLHQLR		KMEGDLNEMEIQLNHANR
	KMEGDLNEMEIQLNHANR	M2(Oxidation)	IAEKDEEIDQLKR
	KMEGDLNEMEIQLNHANR	M2(Oxidation); M9(Oxidation)	MEGDLNEMEIQLNHANR	M1(Oxidation)
	DLEEATLQHEATAAALRK		KKHADSVAELGEQIDNLQR
	KAITDAAMMAEELKK	M8(Oxidation); M9(Oxidation)	LEQQVDDLEGSLEQEK
	QREEQAEPDGTEVADK		KMEGDLNEMEIQLNHANR	M2(Oxidation); M9(Oxidation)
	KAITDAAMMAEELKK		LLGSIDIDHTQYK
	MEGDLNEMEIQLNHANR		QREEQAEPDGTEVADK
	VQLLHTQNTSLINTK		TKYETDAIQR
	NLQQEISDLTEQIAEGGK		VIQYFATIAVTGDKK
	MQGTLEDQIISANPLLEAFGNAK	M1(Oxidation)	KIAEQELLDASER
	KHADSVAELGEQIDNLQR		DLEEATLQHEATAAALR
	LEQQVDDLEGSLEQEK		AITDAAMMAEELKKEQDTSAHLER	M7(Oxidation); M8(Oxidation)
	KKMEGDLNEMEIQLNHANR	M10(Oxidation)	KHADSVAELGEQIDNLQR
	KLQHELEEAEER		LASADIETYLLEK
	LDEAEQLALKGGK		EVTERAEDEEEINAELTAK
	LLGSIDIDHTQYK		IKEVTERAEDEEEINAELTAK
	MEGDLNEMEIQLNHANR	M1(Oxidation)	LQHELEEAEERADIAESQVNK
	LASADIETYLLEK		ADIAESQVNKLR
	ERIEAQNKPFDAK		AEDEEEINAELTAK
	VLNASAIPEGQFIDSK		NDLQLQVQSEADSLADAEER
	DTQLHLDDALR		LQHELEEAEER
	KKMEGDLNEMEIQLNHANR	M3(Oxidation); M10(Oxidation)	VQLLHTQNTSLINTKK
	TKYETDAIQR		ENQSILITGESGAGK
	VQLLHTQNTSLINTKK		ELTYQTEEDRKNVLR
	KIAEQELLDASER		YKVLNASAIPEGQFIDSKK
	KAITDAAMMAEELKK	M8(Oxidation)	LDEAEQLALKGGK
	LQNEVEDLMIDVER		KAITDAAMMAEELKK	M8(Oxidation); M9(Oxidation)
	VIQYFATIAVTGDKK		AITDAAMMAEELKK
	LAQESTMDIENDKQQLDEKLK		DTQLHLDDALR
	IKEVTERAEDEEEINAELTAK		VLNASAIPEGQFIDSK
	LAQESTMDIENDKQQLDEKLK	M7(Oxidation)	KAITDAAMMAEELKK	M8(Oxidation)
	ELTYQTEEDRKNVLR		IEELEEEIEAER
	ENQSILITGESGAGK		VRELEGEVENEQK
	MEGDLNEMEIQLNHANR	M1(Oxidation); M8(Oxidation)	SAETEKEMATMKEEFQK
	LQNEVEDLMIDVER	M9(Oxidation)	YKVLNASAIPEGQFIDSK
	LQHELEEAEER		ERIEAQNKPFDAK
	VKELTYQTEEDRK		ELEGEVENEQKR
	LQHELEEAEERADIAESQVNK		LQNEVEDLMIDVER
	ADIAESQVNKLR		LTGAVMHYGNMK	M6(Oxidation)
	VIQYFATIAVTGDK		VKNLTEEMAGLDENIAK
	YKVLNASAIPEGQFIDSK		VKVGNEYVTK
	KGSSFQTVSALFR		INQQLDTKQPR
	VLNASAIPEGQFIDSKK		LQNEVEDLMIDVER	M9(Oxidation)
	ENKNLQQEISDLTEQIAEGGK		VIQYFATIAVTGDK
	KLQHELEEAEERADIAESQVNK		KGSSFQTVSALFR
	IEELEEEIEAER		LAQESTMDIENDK
	AITDAAMMAEELKK	M7(Oxidation)	GSSFQTVSALFR
	GSSFQTVSALFR		ELTYQTEEDRK
	NLTEEMAGLDENIAK	M6(Oxidation)	AEDEEEINAELTAKK
	VKNLTEEMAGLDENIAK		NLTEEMAGLDENIAK	M6(Oxidation)
	ELEGEVENEQKR		LQDLVDKLQAK
	ANSEVAQWR		LINELTAQR
	INQQLDTKQPR		NALAHALQSSR
	LDEAEQLALK		VLNASAIPEGQFIDSKK
	ANLLQAEIEELR		LDEAEQLALK
	ELTYQTEEDRK		ELTYQTEEDR
	LQDLVDKLQAK		ADIAESQVNK
	NDLQLQVQSEADSLADAEER		AITDAAMMAEELKK	M7(Oxidation)
	LTGAVMHYGNMK	M6(Oxidation)	VKELTYQTEEDR
	EVTERAEDEEEINAELTAK		ANLLQAEIEELR
	VKVGNEYVTK		IEAQNKPFDAK
	AEDEEEINAELTAK		VKELTYQTEEDRK
	TKYETDAIQRTEELEEAK		IAEQELLDASER
	NLTEEMAGLDENIAK		IQLELNQVK
	AEDEEEINAELTAKK		EEQAEPDGTEVADK
	VKNLTEEMAGLDENIAK	M8(Oxidation)	TKYETDAIQRTEELEEAK
	IEAQNKPFDAK		NLTEEMAGLDENIAK
	NALAHALQSSR		KKMEGDLNEMEIQLNHANR	M10(Oxidation)
	LINELTAQR		KLQHELEEAEER
	KIAEKDEEIDQLK		MEGDLNEMEIQLNHANR	M1(Oxidation); M8(Oxidation)
	IQLELNQVK		TSVFVAEPK
	AITDAAMMAEELKK		ELEEISER
	IAEQELLDASER		LDEAEQLALKGGKK
	SRVTFQLK		KDIDDLELTLAK
	LAQESTMDIENDK	M7(Oxidation)	ANSEVAQWR
	MFLWMVTR	M1(Oxidation)	MFLWMVTR
	EEQAEPDGTEVADK		DEEIDQLKR
	ELEEISER		MFLWMVTR	M1(Oxidation)
	LAQESTMDIENDKQQLDEK	M7(Oxidation)	YETDAIQR
	KDIDDLELTLAK		RDLEEATLQHEATAAALRK
	TLEDQVSELK		LAQESTMDIENDKQQLDEK	M7(Oxidation)
	AITDAAMMAEELKK	M7(Oxidation); M8(Oxidation)	KALQEAHQQTLDDLQAEEDKVNTLTK
	DEEIDQLKR		RVIQYFATIAVTGDKK
	VVETMQSTLDAEIR		RVIQYFATIAVTGDK
	MFLWMVTR		KKMEGDLNEMEIQLNHANR	M3(Oxidation); M10(Oxidation)
	LQDLVDK		VIQYFATIAVTGDKKK
	YETDAIQR		LQQFFNHHMFVLEQEEYKK	M9(Oxidation)
	MFLWMVTR	M1(Oxidation); M5(Oxidation)	KKGSSFQTVSALFR
	AITDAAMMAEELKKEQDTSAHLER	M7(Oxidation); M8(Oxidation)	SYHIFYQITSNK
	RQEAPPHIFSISDNAYQFMLTDR		VKNLTEEMAGLDENIAK	M8(Oxidation)
	RVIQYFATIAVTGDKK		LAQIITR
	RQEAPPHIFSISDNAYQFMLTDR	M19(Oxidation)	LAQESTMDIENDK	M7(Oxidation)
	KKMEGDLNEMEIQLNHANR		DIDDLELTLAK
	RANLLQAEIEELR		LTGAVMHYGNMK	M6(Oxidation); M11(Oxidation)
	KRQEAPPHIFSISDNAYQFMLTDR		LRMDLER
	LQAAEEHVEAVNAK		AITDAAMMAEELKK	M7(Oxidation); M8(Oxidation)
	YKVLNASAIPEGQFIDSKK		LAQESTMDIENDKQQLDEKLK	M7(Oxidation)
	VIQYFATIAVTGDKKK		KLQHELEEAEERADIAESQVNK
	NTQGILKDTQLHLDDALR		IAEKDEEIDQLK
	RVIQYFATIAVTGDK		TLEDQVSELK
	VRELEGEVENEQK		QRLQNEVEDLMIDVER	M11(Oxidation)
	NLQQEISDLTEQIAEGGKHIHELEK		AGLLGLLEEMR	M10(Oxidation)
	AITDAAMMAEELKKEQDTSAHLER	M7(Oxidation)	SRVTFQLK
	SAETEKEMATMKEEFQK		MFLWMVTR	M1(Oxidation); M5(Oxidation)
	LQQFFNHHMFVLEQEEYKK		LQTEAGEYSR
	LAQESTMDIENDK		LQDLVDK
	LDEAEQLALKGGKK
	DLQHRLDEAEQLALK
	AKTKLEQQVDDLEGSLEQEK
	AITDAAMMAEELK
	SYHIFYQITSNK
	AGLLGLLEEMR
	IQLELNQVKSEIDR
	TSVFVAEPK
	STHPHFVR
	ADIAESQVNK
	DIDDLELTLAK
	LQQFFNHHMFVLEQEEYKK	M9(Oxidation)
	IAEKDEEIDQLK
	VKELTYQTEEDR
	KKGSSFQTVSALFR
	QKQREEQAEPDGTEVADK
	AITDAAMMAEELK	M8(Oxidation)
	ELTYQTEEDR
	AITDAAMMAEELK	M7(Oxidation); M8(Oxidation)
	LAQIITR
	LRMDLER
	LTGAVMHYGNMK	M6(Oxidation); M11(Oxidation)
	LQTEAGEYSR
Q02788	Collagen alpha-2(VI) chain	5.13	5	5	8.03	7	7
	Peptides in wild type	Modifications	Peptides in mdx4cv	Modifications
	DIANSPHELYR		NNYATMRPDSTEIDQDTINR
	LFAVAPNR		VFAVVITDGR
	VFAVVITDGR		DIANSPHELYR
	EKDFDSLAQPSFFDR		EKDFDSLAQPSFFDR
	NFVINVVNR		LFAVAPNR
			NNYATMRPDSTEIDQDTINR	M6(Oxidation)
			HDPRDDDLNLR
			RFVEDVSR
P10493	Nidogen-1	3.05	3	3	1.77	2	2
	Peptides in wild type	Modifications	Peptides in mdx4cv	Modifications
	VLFDTGLVNPR		VLFDTGLVNPR
	YALSNSIGPVR		YALSNSIGPVR
	QDLGSPEGIALDHLGR
P0CG49	Polyubiquitin-B	32.79	2	2	32.79	2	2
	Peptides in wild type	Modifications	Peptides in mdx4cv	Modifications
	TITLEVEPSDTIENVK		TITLEVEPSDTIENVK
	ESTLHLVLR		ESTLHLVLR
P68372	Tubulin beta-4B chain	17.3	2	6	4	6	6
	Peptides in wild type	Modifications	Peptides in mdx4cv	Modifications
	INVYYNEATGGK		IMNTFSVVPSPK
	LAVNMVPFPR		AVLVDLEPGTMDSVR
	GHYTEGAELVDSVLDVVR		INVYYNEATGGK
	ISEQFTAMFR		LAVNMVPFPR
	AVLVDLEPGTMDSVR		ISEQFTAMFR
	AVLVDLEPGTMDSVR	M11(Oxidation)	YLTVAAVFR
	IMNTFSVVPSPK		LAVNMVPFPR	M5(Oxidation)
