# Supplementary material for: Comparative gel‐based proteomic analysis of chemically crosslinked complexes in dystrophic skeletal muscle
Source: Electrophoresis. 2018 Jun 1;39(14):1735–44. doi: 10.1002/elps.201800028 (PMC6099379; doi:10.1002/elps.201800028)
Supplement: Supplementary file 5 — Supporting Material [file ELPS-39-1735-s005.xlsx]

## Sheet: WT A
WT Gel piece A
Unique to XL- ie found in all 4 XL replicates but none of the 4 control replicates			Unique to control				Common to both- present in all 4 replicates in both control and XL		Isoform Specific Peptides
Q91Z83	Myosin-7		P15864	Histone H1.2			A2ASS6	Titin
P11531	Dystrophin						E9PZQ0	Ryanodine receptor 1
Q3V1D3	AMP deaminase 1						Q5SX39	Myosin-4
Q8CAQ8	MIC complex subunit Mic60						Q8R429	Sarcoplasmic/endoplasmic reticulum calcium ATPase 1
P11499	Heat shock protein HSP 90-beta						Q5SX40	Myosin-1
Q9D6R2	Isocitrate dehydrogenase [NAD] subunit alpha, mitochondrial						Q9WUB3	Glycogen phosphorylase, muscle form
O08638	Myosin-11						P56480	ATP synthase subunit beta, mitochondrial
P13542	Myosin-8						Q03265	ATP synthase subunit alpha, mitochondrial
Q02788	Collagen alpha-2(VI) chain						P07310	Creatine kinase M-type
Q9Z1E4	Glycogen [starch] synthase, muscle						Q60675	Laminin subunit alpha-2
Q91YQ5	Dolichyl-diphosphooligosaccharide--protein glycosyltransferase subunit 1						P47857	ATP-dependent 6-phosphofructokinase, muscle type
Q9R0Y5	Adenylate kinase isoenzyme 1						Q9QXS1	Plectin
P97447	Four and a half LIM domains protein 1						O88990	Alpha-actinin-3
P10493	Nidogen-1						P52480-2	Isoform M1 of Pyruvate kinase PKM	LLFEELVR
P43274	Histone H1.4						Q7TQ48	Sarcalumenin
P04247	Myoglobin						P48962	ADP/ATP translocase 1
O88492	Perilipin-4						Q62234	Myomesin-1
P0CG49	Polyubiquitin-B						P05064	Fructose-bisphosphate aldolase A
P68372	Tubulin beta-4B chain						P02468	Laminin subunit gamma-1
							P58771	Tropomyosin alpha-1 chain
							P16858	Glyceraldehyde-3-phosphate dehydrogenase
							Q5XKE0	Myosin-binding protein C, fast-type
							Q6PIE5	Sodium/potassium-transporting ATPase subunit alpha-2
							Q05793	Basement membrane-specific heparan sulfate proteoglycan core protein
							P11087	Collagen alpha-1(I) chain
							P05977	Myosin light chain 1/3, skeletal muscle isoform
							P07724	Serum albumin
							P21550	Beta-enolase
							Q01149	Collagen alpha-2(I) chain
							Q9QZ47	Troponin T, fast skeletal muscle
							P62631	Elongation factor 1-alpha 2
							Q61554	Fibrillin-1
							P01942	Hemoglobin subunit alpha
							P97457	Myosin regulatory light chain 2, skeletal muscle isoform
							P58774	Tropomyosin beta chain
							P68134	Actin, alpha skeletal muscle
							P60710	Actin, cytoplasmic 1
							O70622	Reticulon-2
							O55143	Sarcoplasmic/endoplasmic reticulum calcium ATPase 2
							P49817	Caveolin-1

## Sheet: WT B
WT Gel piece B
Unique to XL			Unique to control			Common to both		Isoform specific peptides
Q8BW75	Amine oxidase [flavin-containing] B		P11087	Collagen alpha-1(I) chain		A2ASS6	Titin
G5E829	Plasma membrane calcium-transporting ATPase 1		P68368	Tubulin alpha-4A chain		E9PZQ0	Ryanodine receptor 1
P97807	Fumarate hydratase, mitochondrial					Q9QXS1	Plectin
Q8BRK9	Alpha-mannosidase 2x					Q8VHX6	Filamin-C
O70423	Membrane primary amine oxidase					Q5SX39	Myosin-4
Q9DB73	NADH-cytochrome b5 reductase 1					Q9JHU4	Cytoplasmic dynein 1 heavy chain 1
Q6GQT9	Nodal modulator 1					Q5SX40	Myosin-1
P05201	Aspartate aminotransferase, cytoplasmic					Q9WUB3	Glycogen phosphorylase, muscle form
Q8C7X2	ER membrane protein complex subunit 1					Q8R429	Sarcoplasmic/endoplasmic reticulum calcium ATPase 1
P48678	Prelamin-A/C					Q91Z83	Myosin-7
P63038	60 kDa heat shock protein, mitochondrial					Q62234	Myomesin-1
Q6PA06	Atlastin-2					A2AAJ9	Obscurin
Q91ZJ5	UTP--glucose-1-phosphate uridylyltransferase					P19096	Fatty acid synthase
Q99MR8	Methylcrotonoyl-CoA carboxylase subunit alpha, mitochondrial					O88990	Alpha-actinin-3
Q9CQF9	Prenylcysteine oxidase					Q7TQ48	Sarcalumenin
P67778	Prohibitin					P47857	ATP-dependent 6-phosphofructokinase, muscle type
P61027	Ras-related protein Rab-10					P11531	Dystrophin
Q62351	Transferrin receptor protein 1					P52480-2	Isoform M1 of Pyruvate kinase PKM	LLFEELVR
Q9Z0X1	Apoptosis-inducing factor 1, mitochondrial					Q60675	Laminin subunit alpha-2
Q9CRD2	ER membrane protein complex subunit 2					P21550	Beta-enolase
P43274	Histone H1.4					O08532	Voltage-dependent calcium channel subunit alpha-2/delta-1
P28665	Murinoglobulin-1					Q91ZX7	Prolow-density lipoprotein receptor-related protein 1
Q9CQQ7	ATP synthase F(0) complex subunit B1, mitochondrial					O55103	Periaxin
Q60936	Atypical kinase COQ8A, mitochondrial					Q03265	ATP synthase subunit alpha, mitochondrial
P09055	Integrin beta-1					P56480	ATP synthase subunit beta, mitochondrial
P18572	Basigin					Q8BH59	Calcium-binding mitochondrial carrier protein Aralar1
O88492	Perilipin-4					Q5XKE0	Myosin-binding protein C, fast-type
Q9WUM5	Succinate--CoA ligase [ADP/GDP-forming] subunit alpha, mitochondrial					Q6PIE5	Sodium/potassium-transporting ATPase subunit alpha-2
Q02053	Ubiquitin-like modifier-activating enzyme 1					P07310	Creatine kinase M-type
Q8CGC7	Bifunctional glutamate/proline--tRNA ligase					P05064	Fructose-bisphosphate aldolase A
P82347	Delta-sarcoglycan					Q8BMS1	Trifunctional enzyme subunit alpha, mitochondrial
Q3TDQ1	Dolichyl-diphosphooligosaccharide--protein glycosyltransferase subunit STT3B					Q02789	Voltage-dependent L-type calcium channel subunit alpha-1S
Q9QYG0	Protein NDRG2					P02468	Laminin subunit gamma-1
Q9JKS4	LIM domain-binding protein 3					P58771	Tropomyosin alpha-1 chain
Q60714	Long-chain fatty acid transport protein 1					P29391	Ferritin light chain 1
Q9CRB9	MIC complex subunit Mic19					O55143-2	Isoform 2 of Sarcoplasmic/endoplasmic reticulum calcium ATPase 2	NYLEQPAILE
						Q924X2	Carnitine O-palmitoyltransferase 1, muscle isoform
						P02469	Laminin subunit beta-1
						Q91VD9	NADH-ubiquinone oxidoreductase 75 kDa subunit, mitochondrial
						Q99KI0	Aconitate hydratase, mitochondrial
						P09528	Ferritin heavy chain
						Q8CAQ8	MIC complex subunit Mic60
						P50544	Very long-chain specific acyl-CoA dehydrogenase, mitochondrial
						P14824	Annexin A6
						Q8BTM8	Filamin-A
						P16858	Glyceraldehyde-3-phosphate dehydrogenase
						P41216	Long-chain-fatty-acid--CoA ligase 1
						O09165	Calsequestrin-1
						Q07113	Cation-independent mannose-6-phosphate receptor
						Q8BMF4	Dihydrolipoyllysine-residue acetyltransferase component of pyruvate dehydrogenase complex, mitochondrial
						Q60932	Voltage-dependent anion-selective channel protein 1
						P05977	Myosin light chain 1/3, skeletal muscle isoform
						P13542	Myosin-8
						P07724	Serum albumin
						Q3V1D3	AMP deaminase 1
						Q6P8J7	Creatine kinase S-type, mitochondrial
						Q9DB77	Cytochrome b-c1 complex subunit 2, mitochondrial
						Q9D051	Pyruvate dehydrogenase E1 component subunit beta, mitochondrial
						P58774	Tropomyosin beta chain
						Q9JI91	Alpha-actinin-2
						Q05793	Basement membrane-specific heparan sulfate proteoglycan core protein
						Q04857	Collagen alpha-1(VI) chain
						Q02788	Collagen alpha-2(VI) chain
						Q9CZ13	Cytochrome b-c1 complex subunit 1, mitochondrial
						Q91YQ5	Dolichyl-diphosphooligosaccharide--protein glycosyltransferase subunit 1
						Q61941	NAD(P) transhydrogenase, mitochondrial
						Q9D0F9	Phosphoglucomutase-1
						P15508	Spectrin beta chain, erythrocytic
						Q8BWT1	3-ketoacyl-CoA thiolase, mitochondrial
						P20029	78 kDa glucose-regulated protein
						Q62165	Dystroglycan
						P63017	Heat shock cognate 71 kDa protein
						Q7TSH2	Phosphorylase b kinase regulatory subunit beta
						E9Q9K5	Triadin
						Q60931	Voltage-dependent anion-selective channel protein 3
						P48962	ADP/ATP translocase 1
						Q9D2G2	Dihydrolipoyllysine-residue succinyltransferase component of 2-oxoglutarate dehydrogenase complex, mitochondrial
						Q64521	Glycerol-3-phosphate dehydrogenase, mitochondrial
						Q9Z1E4	Glycogen [starch] synthase, muscle
						P11499	Heat shock protein HSP 90-beta
						O70622	Reticulon-2
						Q9QZ47	Troponin T, fast skeletal muscle
						P06151	L-lactate dehydrogenase A chain
						P35486	Pyruvate dehydrogenase E1 component subunit alpha, somatic form, mitochondrial
						Q8BKZ9	Pyruvate dehydrogenase protein X component, mitochondrial
						Q99JY0	Trifunctional enzyme subunit beta, mitochondrial
						P17751	Triosephosphate isomerase
						P60710	Actin, cytoplasmic 1
						P05202	Aspartate aminotransferase, mitochondrial
						Q9DB20	ATP synthase subunit O, mitochondrial
						P01942	Hemoglobin subunit alpha
						Q3MI48	Junctional sarcoplasmic reticulum protein 1
						P11798-2	Isoform Alpha KAP of Calcium/calmodulin-dependent protein kinase type II subunit alpha	SSSSVQLMESSESTNTTIEDEDTKVR
						Q8VEM8	Phosphate carrier protein, mitochondrial
						P09411	Phosphoglycerate kinase 1
						Q3TVI8	Pre-B-cell leukemia transcription factor-interacting protein 1
						Q9D1G3	Protein-cysteine N-palmitoyltransferase HHAT-like protein
						Q8VDN2	Sodium/potassium-transporting ATPase subunit alpha-1
						P13412	Troponin I, fast skeletal muscle
						Q60930	Voltage-dependent anion-selective channel protein 2
						P02088	Hemoglobin subunit beta-1
						Q9ESD7	Dysferlin
						P97457	Myosin regulatory light chain 2, skeletal muscle isoform
						P0CG49	Polyubiquitin-B
						P68033	Actin, alpha cardiac muscle 1
						P68134	Actin, alpha skeletal muscle
						Q9R0Y5	Adenylate kinase isoenzyme 1
						P82350	Alpha-sarcoglycan
						P62631	Elongation factor 1-alpha 2
						Q8BSY0-2	Isoform 2 of Aspartyl/asparaginyl beta-hydroxylase	VLLEGPGGLAK
						P49817-2	Caveolin-1
						P32848	Parvalbumin alpha
						Q08857	Platelet glycoprotein 4
						P68373	Tubulin alpha-1C chain
						Q62261	Spectrin beta chain, non-erythrocytic 1
						Q60597	2-oxoglutarate dehydrogenase, mitochondrial
						Q8R3Z5	Voltage-dependent L-type calcium channel subunit beta-1
						Q8BFR5	Elongation factor Tu, mitochondrial
						P97447	Four and a half LIM domains protein 1

## Sheet: WT C
WT gel piece C
Unique to XL			Unique to control			Common to both		Isoform specific peptides
O35129	Prohibitin-2		Q91Z83	Myosin-7		E9PZQ0	Ryanodine receptor 1
Q91ZJ5	UTP--glucose-1-phosphate uridylyltransferase		P09055	Integrin beta-1		A2ASS6	Titin
P45952	Medium-chain specific acyl-CoA dehydrogenase, mitochondrial		B2RXS4	Plexin-B2		Q62234	Myomesin-1
Q3TVI8	Pre-B-cell leukemia transcription factor-interacting protein 1					Q9QXS1	Plectin
P51150	Ras-related protein Rab-7a					Q5SX39	Myosin-4
Q9CY27	Very-long-chain enoyl-CoA reductase					Q5XKE0	Myosin-binding protein C, fast-type
P17182	Alpha-enolase					Q9WUB3	Glycogen phosphorylase, muscle form
P51174	Long-chain specific acyl-CoA dehydrogenase, mitochondrial					Q8R429	Sarcoplasmic/endoplasmic reticulum calcium ATPase 1
P35293	Ras-related protein Rab-18					O55103	Periaxin
P60710	Actin, cytoplasmic 1					Q7TQ48	Sarcalumenin
O54734	Dolichyl-diphosphooligosaccharide--protein glycosyltransferase 48 kDa subunit					Q68FD5	Clathrin heavy chain 1
Q8BFR5	Elongation factor Tu, mitochondrial					Q6P5E4	UDP-glucose:glycoprotein glucosyltransferase 1
Q61743	ATP-sensitive inward rectifier potassium channel 11					P16546	Spectrin alpha chain, non-erythrocytic 1
P82349	Beta-sarcoglycan					P21550	Beta-enolase
P16015	Carbonic anhydrase 3					Q9ESD7	Dysferlin
Q8BSY0	Aspartyl/asparaginyl beta-hydroxylase					Q03265	ATP synthase subunit alpha, mitochondrial
P18572	Basigin					P47857	ATP-dependent 6-phosphofructokinase, muscle type
Q9DB73	NADH-cytochrome b5 reductase 1					O88990	Alpha-actinin-3
Q9DCN2	NADH-cytochrome b5 reductase 3					P07310	Creatine kinase M-type
Q6Q477	Plasma membrane calcium-transporting ATPase 4					Q02789	Voltage-dependent L-type calcium channel subunit alpha-1S
Q9CRB9	MIC complex subunit Mic19					Q02788	Collagen alpha-2(VI) chain
Q9Z2I9	Succinate--CoA ligase [ADP-forming] subunit beta, mitochondrial					P52480-2	Isoform M1 of Pyruvate kinase PKM	LLFEELVR
P99024	Tubulin beta-5 chain					Q5SX40	Myosin-1
P20152	Vimentin					P97449	Aminopeptidase N
						Q6PIE5	Sodium/potassium-transporting ATPase subunit alpha-2
						P56480	ATP synthase subunit beta, mitochondrial
						Q04857	Collagen alpha-1(VI) chain
						P09470	Angiotensin-converting enzyme
						Q8CGC7	Bifunctional glutamate/proline--tRNA ligase
						P58771	Tropomyosin alpha-1 chain
						P05064	Fructose-bisphosphate aldolase A
						Q8C129	Leucyl-cystinyl aminopeptidase
						Q91VD9	NADH-ubiquinone oxidoreductase 75 kDa subunit, mitochondrial
						P31001	Desmin
						P16858	Glyceraldehyde-3-phosphate dehydrogenase
						P41216	Long-chain-fatty-acid--CoA ligase 1
						Q61838	Pregnancy zone protein
						A2A863	Integrin beta-4
						Q6GQT9	Nodal modulator 1
						Q8BMS1	Trifunctional enzyme subunit alpha, mitochondrial
						Q9WTR5	Cadherin-13
						Q8BH59	Calcium-binding mitochondrial carrier protein Aralar1
						Q8BMF4	Dihydrolipoyllysine-residue acetyltransferase component of pyruvate dehydrogenase complex, mitochondrial
						P16406	Glutamyl aminopeptidase
						Q99KI0	Aconitate hydratase, mitochondrial
						Q8BRK9	Alpha-mannosidase 2x
						O09165	Calsequestrin-1
						Q924X2	Carnitine O-palmitoyltransferase 1, muscle isoform
						O55143-2	Isoform 2 of Sarcoplasmic/endoplasmic reticulum calcium ATPase 2	NYLEQPAILE
						Q8BU30	Isoleucine--tRNA ligase, cytoplasmic
						P35486	Pyruvate dehydrogenase E1 component subunit alpha, somatic form, mitochondrial
						Q9CZ13	Cytochrome b-c1 complex subunit 1, mitochondrial
						P63017	Heat shock cognate 71 kDa protein
						Q8CAQ8	MIC complex subunit Mic60
						Q69ZN7	Myoferlin
						Q9QZ47	Troponin T, fast skeletal muscle
						Q60932	Voltage-dependent anion-selective channel protein 1
						Q9ER60	Sodium channel protein type 4 subunit alpha
						Q62165	Dystroglycan
						Q9D0F9	Phosphoglucomutase-1
						P07724	Serum albumin
						Q8VDN2	Sodium/potassium-transporting ATPase subunit alpha-1
						P58774	Tropomyosin beta chain
						Q62407	Striated muscle-specific serine/threonine-protein kinase
						P05977	Myosin light chain 1/3, skeletal muscle isoform
						Q9D1G3	Protein-cysteine N-palmitoyltransferase HHAT-like protein
						P13412	Troponin I, fast skeletal muscle
						Q9Z1Q9	Valine--tRNA ligase
						Q60930	Voltage-dependent anion-selective channel protein 2
						Q8BWT1	3-ketoacyl-CoA thiolase, mitochondrial
						P48962	ADP/ATP translocase 1
						P62631	Elongation factor 1-alpha 2
						P06151	L-lactate dehydrogenase A chain
						E9Q9K5	Triadin
						Q9D6R2	Isocitrate dehydrogenase [NAD] subunit alpha, mitochondrial
						Q8VEM8	Phosphate carrier protein, mitochondrial
						P05201	Aspartate aminotransferase, cytoplasmic
						P05202	Aspartate aminotransferase, mitochondrial
						P01942	Hemoglobin subunit alpha
						O70622	Reticulon-2
						Q05920	Pyruvate carboxylase, mitochondrial
						Q60931	Voltage-dependent anion-selective channel protein 3
						P68033	Actin, alpha cardiac muscle 1
						P68134	Actin, alpha skeletal muscle
						P97447	Four and a half LIM domains protein 1
						O08532	Voltage-dependent calcium channel subunit alpha-2/delta-1

## Sheet: WT D
WT gel piece D
Unique to XL			Unique to control			Common to both		Isoform specific peptides
P54071	Isocitrate dehydrogenase [NADP], mitochondrial		Q3U7R1	Extended synaptotagmin-1		Q9WUB3	Glycogen phosphorylase, muscle form
Q9D6R2	Isocitrate dehydrogenase [NAD] subunit alpha, mitochondrial		P68033	Actin, alpha cardiac muscle 1		E9PZQ0	Ryanodine receptor 1
Q8R3Z5	Voltage-dependent L-type calcium channel subunit beta-1		P02088	Hemoglobin subunit beta-1		Q5SX39	Myosin-4
Q9DCT2	NADH dehydrogenase [ubiquinone] iron-sulfur protein 3, mitochondrial		Q9JKS4	LIM domain-binding protein 3		Q8R429	Sarcoplasmic/endoplasmic reticulum calcium ATPase 1
O35129	Prohibitin-2		Q8BKC5	Importin-5		O88990	Alpha-actinin-3
P97807	Fumarate hydratase, mitochondrial		Q8CGK3	Lon protease homolog, mitochondrial		Q6PIE5	Sodium/potassium-transporting ATPase subunit alpha-2
P82347	Delta-sarcoglycan		Q62407	Striated muscle-specific serine/threonine-protein kinase		Q60597	2-oxoglutarate dehydrogenase, mitochondrial
P20152	Vimentin					Q61941	NAD(P) transhydrogenase, mitochondrial
P97447	Four and a half LIM domains protein 1					Q9JI91	Alpha-actinin-2
Q91WC3	Long-chain-fatty-acid--CoA ligase 6					Q7TQ48	Sarcalumenin
						Q01853	Transitional endoplasmic reticulum ATPase
						O55143-2	Isoform 2 of Sarcoplasmic/endoplasmic reticulum calcium ATPase 2	NYLEQPAILE
						Q5XKE0	Myosin-binding protein C, fast-type
						P47857	ATP-dependent 6-phosphofructokinase, muscle type
						Q9EQK5	Major vault protein
						A2ASS6	Titin
						Q7TSH2	Phosphorylase b kinase regulatory subunit beta
						P07310	Creatine kinase M-type
						Q05920	Pyruvate carboxylase, mitochondrial
						P56480	ATP synthase subunit beta, mitochondrial
						P52480-2	Isoform M1 of Pyruvate kinase PKM	LLFEELVR
						Q03265	ATP synthase subunit alpha, mitochondrial
						Q91VD9	NADH-ubiquinone oxidoreductase 75 kDa subunit, mitochondrial
						Q6GQT9	Nodal modulator 1
						P58771	Tropomyosin alpha-1 chain
						Q8VDN2	Sodium/potassium-transporting ATPase subunit alpha-1
						Q99KI0	Aconitate hydratase, mitochondrial
						P05064	Fructose-bisphosphate aldolase A
						Q9WTR5	Cadherin-13
						P41216	Long-chain-fatty-acid--CoA ligase 1
						Q924X2	Carnitine O-palmitoyltransferase 1, muscle isoform
						O55103	Periaxin
						P16858	Glyceraldehyde-3-phosphate dehydrogenase
						P08113	Endoplasmin
						Q8VDM4	26S proteasome non-ATPase regulatory subunit 2
						Q61738	Integrin alpha-7
						Q60932	Voltage-dependent anion-selective channel protein 1
						O09165	Calsequestrin-1
						P21550	Beta-enolase
						P58774	Tropomyosin beta chain
						Q9D051	Pyruvate dehydrogenase E1 component subunit beta, mitochondrial
						Q9DB77	Cytochrome b-c1 complex subunit 2, mitochondrial
						P63017	Heat shock cognate 71 kDa protein
						P11499	Heat shock protein HSP 90-beta
						Q8BH59	Calcium-binding mitochondrial carrier protein Aralar1
						P05977	Myosin light chain 1/3, skeletal muscle isoform
						Q8BMF4	Dihydrolipoyllysine-residue acetyltransferase component of pyruvate dehydrogenase complex, mitochondrial
						P07724	Serum albumin
						E9Q9K5	Triadin
						P48962	ADP/ATP translocase 1
						O70622	Reticulon-2
						Q60931	Voltage-dependent anion-selective channel protein 3
						P35486	Pyruvate dehydrogenase E1 component subunit alpha, somatic form, mitochondrial
						P06151	L-lactate dehydrogenase A chain
						Q6P8J7	Creatine kinase S-type, mitochondrial
						Q8CAQ8	MIC complex subunit Mic60
						P13412	Troponin I, fast skeletal muscle
						P05202	Aspartate aminotransferase, mitochondrial
						P60710	Actin, cytoplasmic 1
						P62631	Elongation factor 1-alpha 2
						Q08857	Platelet glycoprotein 4
						P68134	Actin, alpha skeletal muscle
						Q99P72	Reticulon-4
						Q7TPR4	Alpha-actinin-1
						P18572	Basigin
						O08532	Voltage-dependent calcium channel subunit alpha-2/delta-1
						O70423	Membrane primary amine oxidase
						Q9QZ47	Troponin T, fast skeletal muscle

## Sheet: WT E
WT gel piece E
Unique to XL			Unique to control			Common to both		Isoform specific peptides
P21107	Tropomyosin alpha-3 chain		P61982	14-3-3 protein gamma		Q9WUB3	Glycogen phosphorylase, muscle form
P02088	Hemoglobin subunit beta-1		P0CG49	Polyubiquitin-B		P07310	Creatine kinase M-type
P51881	ADP/ATP translocase 2		Q9ERD7	Tubulin beta-3 chain		Q8R429	Sarcoplasmic/endoplasmic reticulum calcium ATPase 1
P32848	Parvalbumin alpha		Q9CXJ4	ATP-binding cassette sub-family B member 8, mitochondrial		P52480-2	Isoform M1 of Pyruvate kinase PKM	LLFEELVR
P99024	Tubulin beta-5 chain		Q60714	Long-chain fatty acid transport protein 1		P31001	Desmin
P68372	Tubulin beta-4B chain		P10852	4F2 cell-surface antigen heavy chain		Q91VD9	NADH-ubiquinone oxidoreductase 75 kDa subunit, mitochondrial
P19157	Glutathione S-transferase P 1					P47857	ATP-dependent 6-phosphofructokinase, muscle type
Q99LX0	Protein DJ-1					Q8BH59	Calcium-binding mitochondrial carrier protein Aralar1
P35700	Peroxiredoxin-1					P14824	Annexin A6
Q9CQC9	GTP-binding protein SAR1b					P05064	Fructose-bisphosphate aldolase A
P14211	Calreticulin					Q03265	ATP synthase subunit alpha, mitochondrial
P63094	Guanine nucleotide-binding protein G(s) subunit alpha isoforms short					Q64521	Glycerol-3-phosphate dehydrogenase, mitochondrial
						P56480	ATP synthase subunit beta, mitochondrial
						P21550	Beta-enolase
						Q9D0F9	Phosphoglucomutase-1
						Q7TQ48	Sarcalumenin
						Q8CAQ8	MIC complex subunit Mic60
						A2ASS6	Titin
						P20029	78 kDa glucose-regulated protein
						Q99KI0	Aconitate hydratase, mitochondrial
						P16858	Glyceraldehyde-3-phosphate dehydrogenase
						Q6P8J7	Creatine kinase S-type, mitochondrial
						P63017	Heat shock cognate 71 kDa protein
						P58774	Tropomyosin beta chain
						Q9DB77	Cytochrome b-c1 complex subunit 2, mitochondrial
						P41216	Long-chain-fatty-acid--CoA ligase 1
						E9PZQ0	Ryanodine receptor 1
						P58771	Tropomyosin alpha-1 chain
						Q60932	Voltage-dependent anion-selective channel protein 1
						Q99JY0	Trifunctional enzyme subunit beta, mitochondrial
						P35486	Pyruvate dehydrogenase E1 component subunit alpha, somatic form, mitochondrial
						Q5SX39	Myosin-4
						Q8K2B3	Succinate dehydrogenase [ubiquinone] flavoprotein subunit, mitochondrial
						Q924X2	Carnitine O-palmitoyltransferase 1, muscle isoform
						Q8BMS1	Trifunctional enzyme subunit alpha, mitochondrial
						P07356	Annexin A2
						Q91WD5	NADH dehydrogenase [ubiquinone] iron-sulfur protein 2, mitochondrial
						P06151	L-lactate dehydrogenase A chain
						P50544	Very long-chain specific acyl-CoA dehydrogenase, mitochondrial
						Q3V1D3	AMP deaminase 1
						Q8BWT1	3-ketoacyl-CoA thiolase, mitochondrial
						P05201	Aspartate aminotransferase, cytoplasmic
						Q9D1G3	Protein-cysteine N-palmitoyltransferase HHAT-like protein
						P07724	Serum albumin
						Q9DC69	NADH dehydrogenase [ubiquinone] 1 alpha subcomplex subunit 9, mitochondrial
						Q8R3Z5	Voltage-dependent L-type calcium channel subunit beta-1
						P06745	Glucose-6-phosphate isomerase
						Q91YT0	NADH dehydrogenase [ubiquinone] flavoprotein 1, mitochondrial
						P08249	Malate dehydrogenase, mitochondrial
						O35129	Prohibitin-2
						P09411	Phosphoglycerate kinase 1
						Q9D051	Pyruvate dehydrogenase E1 component subunit beta, mitochondrial
						O70250	Phosphoglycerate mutase 2
						P17751	Triosephosphate isomerase
						Q1XH17	Tripartite motif-containing protein 72
						P62631	Elongation factor 1-alpha 2
						P11499	Heat shock protein HSP 90-beta
						Q9DB20	ATP synthase subunit O, mitochondrial
						P48962	ADP/ATP translocase 1
						P16015	Carbonic anhydrase 3
						Q9DCT2	NADH dehydrogenase [ubiquinone] iron-sulfur protein 3, mitochondrial
						P82350	Alpha-sarcoglycan
						Q8VEM8	Phosphate carrier protein, mitochondrial
						Q9CZ13	Cytochrome b-c1 complex subunit 1, mitochondrial
						Q91YQ5	Dolichyl-diphosphooligosaccharide--protein glycosyltransferase subunit 1
						Q9CR62	Mitochondrial 2-oxoglutarate/malate carrier protein
						Q9CQA3	Succinate dehydrogenase [ubiquinone] iron-sulfur subunit, mitochondrial
						Q9D6R2	Isocitrate dehydrogenase [NAD] subunit alpha, mitochondrial
						P05202	Aspartate aminotransferase, mitochondrial
						Q8CHS7	Dehydrogenase/reductase SDR family member 7C
						P97384	Annexin A11
						Q8BMF4	Dihydrolipoyllysine-residue acetyltransferase component of pyruvate dehydrogenase complex, mitochondrial
						O09165	Calsequestrin-1
						P60710	Actin, cytoplasmic 1
						P05977	Myosin light chain 1/3, skeletal muscle isoform
						P47754	F-actin-capping protein subunit alpha-2
						P67778	Prohibitin
						Q9CQQ7	ATP synthase F(0) complex subunit B1, mitochondrial
						Q91VR2	ATP synthase subunit gamma, mitochondrial
						Q8R2G4	Ecto-ADP-ribosyltransferase 3
						P45376	Aldose reductase
						O08749	Dihydrolipoyl dehydrogenase, mitochondrial
						Q8BKZ9	Pyruvate dehydrogenase protein X component, mitochondrial
						Q99LC3	NADH dehydrogenase [ubiquinone] 1 alpha subcomplex subunit 10, mitochondrial
						P54071	Isocitrate dehydrogenase [NADP], mitochondrial
						Q70IV5	Synemin
						Q02789	Voltage-dependent L-type calcium channel subunit alpha-1S
						Q60931	Voltage-dependent anion-selective channel protein 3
						P13412	Troponin I, fast skeletal muscle
						P14152	Malate dehydrogenase, cytoplasmic
						Q791V5	Mitochondrial carrier homolog 2
						P82347	Delta-sarcoglycan
						Q60930	Voltage-dependent anion-selective channel protein 2
						P27573	Myelin protein P0
						P48036	Annexin A5
						Q8BFR5	Elongation factor Tu, mitochondrial
						P07759	Serine protease inhibitor A3K
						Q9D2G2	Dihydrolipoyllysine-residue succinyltransferase component of 2-oxoglutarate dehydrogenase complex, mitochondrial
						Q9CZU6	Citrate synthase, mitochondrial
						P70302	Stromal interaction molecule 1
						Q3TVI8	Pre-B-cell leukemia transcription factor-interacting protein 1
						Q9Z1E4	Glycogen [starch] synthase, muscle
						Q9D6J6	NADH dehydrogenase [ubiquinone] flavoprotein 2, mitochondrial
						O70622	Reticulon-2
						P47757	F-actin-capping protein subunit beta
						Q9JLH8	Tropomodulin-4
						P18572	Basigin
						Q9CRB9	MIC complex subunit Mic19
						Q9QYG0	Protein NDRG2
						P82349	Beta-sarcoglycan
						Q6PA06	Atlastin-2
						Q9DBG6	Dolichyl-diphosphooligosaccharide--protein glycosyltransferase subunit 2
						P45952	Medium-chain specific acyl-CoA dehydrogenase, mitochondrial
						P97807	Fumarate hydratase, mitochondrial
						Q9Z2Z6	Mitochondrial carnitine/acylcarnitine carrier protein
						Q8QZT1	Acetyl-CoA acetyltransferase, mitochondrial
						P28650	Adenylosuccinate synthetase isozyme 1
						O54734	Dolichyl-diphosphooligosaccharide--protein glycosyltransferase 48 kDa subunit
						Q91ZJ5	UTP--glucose-1-phosphate uridylyltransferase
						P13707	Glycerol-3-phosphate dehydrogenase [NAD(+)], cytoplasmic
						Q8BW75	Amine oxidase [flavin-containing] B
						Q9Z2I9	Succinate--CoA ligase [ADP-forming] subunit beta, mitochondrial
						P52825	Carnitine O-palmitoyltransferase 2, mitochondrial
						E9Q9K5	Triadin
						Q9DCX2	ATP synthase subunit d, mitochondrial
						P49813	Tropomodulin-1
						Q9DCW4	Electron transfer flavoprotein subunit beta
						Q9D0M3	Cytochrome c1, heme protein, mitochondrial
						Q8K1Z0	Ubiquinone biosynthesis protein COQ9, mitochondrial
						P16125	L-lactate dehydrogenase B chain
						P14094	Sodium/potassium-transporting ATPase subunit beta-1
						Q9DCN2	NADH-cytochrome b5 reductase 3
						P14231	Sodium/potassium-transporting ATPase subunit beta-2
						Q08857	Platelet glycoprotein 4
						Q9QZ47	Troponin T, fast skeletal muscle
						Q9R0Y5	Adenylate kinase isoenzyme 1
						P68373	Tubulin alpha-1C chain
						P62259	14-3-3 protein epsilon
						P61027	Ras-related protein Rab-10
						P10649	Glutathione S-transferase Mu 1
						P20152	Vimentin
						Q60994	Adiponectin
						P97447	Four and a half LIM domains protein 1
						O08539	Myc box-dependent-interacting protein 1
						P68033	Actin, alpha cardiac muscle 1
						P68134	Actin, alpha skeletal muscle
						Q9QZ47	Troponin T, fast skeletal muscle
						P09542	Myosin light chain 3
						Q8BSY0-2	Isoform 2 of Aspartyl/asparaginyl beta-hydroxylase	VLLEGPGGLAK
						P17182	Alpha-enolase
						Q9CQ62	2,4-dienoyl-CoA reductase, mitochondrial
						Q9Z2U0	Proteasome subunit alpha type-7
						P62908	40S ribosomal protein S3
						P97457	Myosin regulatory light chain 2, skeletal muscle isoform
						Q91V79	Fat storage-inducing transmembrane protein 1
						P53986	Monocarboxylate transporter 1
						Q9JKS4	LIM domain-binding protein 3
						Q3MI48	Junctional sarcoplasmic reticulum protein 1
