# Supplementary material for: Comparative gel‐based proteomic analysis of chemically crosslinked complexes in dystrophic skeletal muscle
Source: Electrophoresis. 2018 Jun 1;39(14):1735–44. doi: 10.1002/elps.201800028 (PMC6099379; doi:10.1002/elps.201800028)
Supplement: Supplementary file 6 — Supporting Material [file ELPS-39-1735-s006.xlsx]

## Sheet: MDX4CV A
mdx-4cv gel piece A
Unique to XL			Unique to control			Common to both		Isoform specific peptides
Q91Z83	Myosin-7		P62631	Elongation factor 1-alpha 2		A2ASS6	Titin
Q8CAQ8	MIC complex subunit Mic60					E9PZQ0	Ryanodine receptor 1
Q8BMS1	Trifunctional enzyme subunit alpha, mitochondrial					Q5SX39	Myosin-4
Q8VDD5	Myosin-9					Q8R429	Sarcoplasmic/endoplasmic reticulum calcium ATPase 1
Q7TQ48	Sarcalumenin					Q5SX40	Myosin-1
Q60597	2-oxoglutarate dehydrogenase, mitochondrial					Q9WUB3	Glycogen phosphorylase, muscle form
Q02788	Collagen alpha-2(VI) chain					P56480	ATP synthase subunit beta, mitochondrial
Q60847	Collagen alpha-1(XII) chain					P07310	Creatine kinase M-type
Q8BFR5	Elongation factor Tu, mitochondrial					Q03265	ATP synthase subunit alpha, mitochondrial
Q99JY0	Trifunctional enzyme subunit beta, mitochondrial					Q9QXS1	Plectin
P13542	Myosin-8					P52480-2	Isoform M1 of Pyruvate kinase PKM	LLFEELVR
Q9D6R2	Isocitrate dehydrogenase [NAD] subunit alpha, mitochondrial					P05064	Fructose-bisphosphate aldolase A
Q9D2G2	Dihydrolipoyllysine-residue succinyltransferase component of 2-oxoglutarate dehydrogenase complex, mitochondrial					P02468	Laminin subunit gamma-1
Q7TSH2	Phosphorylase b kinase regulatory subunit beta					P58771	Tropomyosin alpha-1 chain
P13541	Myosin-3					P48962	ADP/ATP translocase 1
P49817	Caveolin-1					P47857	ATP-dependent 6-phosphofructokinase, muscle type
Q69ZN7	Myoferlin					Q5XKE0	Myosin-binding protein C, fast-type
P0CG49	Polyubiquitin-B					P16858	Glyceraldehyde-3-phosphate dehydrogenase
P60710	Actin, cytoplasmic 1					Q62234	Myomesin-1
P99024	Tubulin beta-5 chain					P05977	Myosin light chain 1/3, skeletal muscle isoform
P68372	Tubulin beta-4B chain					O88990	Alpha-actinin-3
P20152	Vimentin					Q9JKS4	LIM domain-binding protein 3
P10493	Nidogen-1					P68134	Actin, alpha skeletal muscle
						P11087	Collagen alpha-1(I) chain
						P21550	Beta-enolase
						P31001	Desmin
						P07724	Serum albumin
						P97457	Myosin regulatory light chain 2, skeletal muscle isoform
						P63017	Heat shock cognate 71 kDa protein
						Q61554	Fibrillin-1
						P58774	Tropomyosin beta chain
						P43274	Histone H1.4
						O55143	Sarcoplasmic/endoplasmic reticulum calcium ATPase 2
						Q01149	Collagen alpha-2(I) chain
						P97447	Four and a half LIM domains protein 1

## Sheet: MDX4CV B
mdx-4cv gel piece B
Unique to XL			Unique to control		Isoform specific peptides		Common to both		Isoform specific peptides
Q6P5E4	UDP-glucose:glycoprotein glucosyltransferase 1		O08638	Myosin-11			A2ASS6	Titin
Q8BW75	Amine oxidase [flavin-containing] B		P68373	Tubulin alpha-1C chain			E9PZQ0	Ryanodine receptor 1
P97807	Fumarate hydratase, mitochondrial		Q8BSY0-2	Isoform 2 of Aspartyl/asparaginyl beta-hydroxylase	VLLEGPGGLAK		Q9QXS1	Plectin
Q9JI91	Alpha-actinin-2						Q8VHX6	Filamin-C
P48678	Prelamin-A/C						Q9JHU4	Cytoplasmic dynein 1 heavy chain 1
G5E829	Plasma membrane calcium-transporting ATPase 1						Q5SX39	Myosin-4
O35129	Prohibitin-2						Q5SX40	Myosin-1
Q62351	Transferrin receptor protein 1						Q9WUB3	Glycogen phosphorylase, muscle form
Q6GQT9	Nodal modulator 1						Q62234	Myomesin-1
P20152	Vimentin						A2AAJ9	Obscurin
O08749	Dihydrolipoyl dehydrogenase, mitochondrial						Q8R429	Sarcoplasmic/endoplasmic reticulum calcium ATPase 1
Q8C7X2	ER membrane protein complex subunit 1						Q91Z83	Myosin-7
P70170	ATP-binding cassette sub-family C member 9						Q91ZX7	Prolow-density lipoprotein receptor-related protein 1
Q8BRK9	Alpha-mannosidase 2x						P47857	ATP-dependent 6-phosphofructokinase, muscle type
Q9DCN2	NADH-cytochrome b5 reductase 3						Q62230	Sialoadhesin
Q9DB73	NADH-cytochrome b5 reductase 1						Q7TQ48	Sarcalumenin
P05201	Aspartate aminotransferase, cytoplasmic						P52480-2	Isoform M1 of Pyruvate kinase PKM	LLFEELVR
Q9D024	Coiled-coil domain-containing protein 47						P56480	ATP synthase subunit beta, mitochondrial
Q9DBG6	Dolichyl-diphosphooligosaccharide--protein glycosyltransferase subunit 2						O08532	Voltage-dependent calcium channel subunit alpha-2/delta-1
Q3U7R1	Extended synaptotagmin-1						Q8BTM8	Filamin-A
Q3MI48	Junctional sarcoplasmic reticulum protein 1						P19096	Fatty acid synthase
Q8BMK4	Cytoskeleton-associated protein 4						Q5XKE0	Myosin-binding protein C, fast-type
P11835	Integrin beta-2						Q03265	ATP synthase subunit alpha, mitochondrial
Q61738	Integrin alpha-7						Q07113	Cation-independent mannose-6-phosphate receptor
P51174	Long-chain specific acyl-CoA dehydrogenase, mitochondrial						P21550	Beta-enolase
Q9CRB9	MIC complex subunit Mic19						O88990	Alpha-actinin-3
P28665	Murinoglobulin-1						Q6PIE5	Sodium/potassium-transporting ATPase subunit alpha-2
Q9CQF9	Prenylcysteine oxidase						P05064	Fructose-bisphosphate aldolase A
Q8JZQ2	AFG3-like protein 2						Q8BH59	Calcium-binding mitochondrial carrier protein Aralar1
Q61102	ATP-binding cassette sub-family B member 7, mitochondrial						Q8BMS1	Trifunctional enzyme subunit alpha, mitochondrial
P35564	Calnexin						Q69ZN7	Myoferlin
Q6PA06	Atlastin-2						Q02789	Voltage-dependent L-type calcium channel subunit alpha-1S
P18826	Phosphorylase b kinase regulatory subunit alpha, skeletal muscle isoform						P07310	Creatine kinase M-type
Q91WC3	Long-chain-fatty-acid--CoA ligase 6						O55143-2	Isoform 2 of Sarcoplasmic/endoplasmic reticulum calcium ATPase 2	NYLEQPAILE
Q99MR8	Methylcrotonoyl-CoA carboxylase subunit alpha, mitochondrial						P02469	Laminin subunit beta-1
P67778	Prohibitin						P29391	Ferritin light chain 1
Q921I1	Serotransferrin						Q8CAQ8	complex subunit Mic60
Q3TXS7	26S proteasome non-ATPase regulatory subunit 1						P58771	Tropomyosin alpha-1 chain
P62908	40S ribosomal protein S3						P09528	Ferritin heavy chain
P16015	Carbonic anhydrase 3						Q91VD9	NADH-ubiquinone oxidoreductase 75 kDa subunit, mitochondrial
O54724	Caveolae-associated protein 1						Q61838	Pregnancy zone protein
Q8CHS7	Dehydrogenase/reductase SDR family member 7C						P16858	Glyceraldehyde-3-phosphate dehydrogenase
Q9DCW4	Electron transfer flavoprotein subunit beta						P31001	Desmin
P13707	Glycerol-3-phosphate dehydrogenase [NAD(+)], cytoplasmic						P07724	Serum albumin
Q9JKR6	Hypoxia up-regulated protein 1						Q60932	Voltage-dependent anion-selective channel protein 1
P05555	Integrin alpha-M						Q8BWT1	3-ketoacyl-CoA thiolase, mitochondrial
Q9Z2I9	Succinate--CoA ligase [ADP-forming] subunit beta, mitochondrial						P14824	Annexin A6
P68369	Tubulin alpha-1A chain						Q99KI0	Aconitate hydratase, mitochondrial
P68368	Tubulin alpha-4A chain						Q924X2	Carnitine O-palmitoyltransferase 1, muscle isoform
Q8VDM4	26S proteasome non-ATPase regulatory subunit 2						Q9DB77	Cytochrome b-c1 complex subunit 2, mitochondrial
P17182	Alpha-enolase						P41216	Long-chain-fatty-acid--CoA ligase 1
Q9DCX2	ATP synthase subunit d, mitochondrial						Q02788	Collagen alpha-2(VI) chain
Q9CXJ4	ATP-binding cassette sub-family B member 8, mitochondrial						Q68FD5	Clathrin heavy chain 1
Q3TDQ1	Dolichyl-diphosphooligosaccharide--protein glycosyltransferase subunit STT3B						P11276	Fibronectin
P58252	Elongation factor 2						P58774	Tropomyosin beta chain
Q9CRD2	ER membrane protein complex subunit 2						P28653	Biglycan
Q923T9	Calcium/calmodulin-dependent protein kinase type II subunit gamma						P50544	Very long-chain specific acyl-CoA dehydrogenase, mitochondrial
Q8BI84	Melanoma inhibitory activity protein 3						P06800	Receptor-type tyrosine-protein phosphatase C
P51150	Ras-related protein Rab-7a						Q80X90	Filamin-B
P62196	26S proteasome regulatory subunit 8						P05977	Myosin light chain 1/3, skeletal muscle isoform
P62702	40S ribosomal protein S4, X isoform						Q9QZ47	Troponin T, fast skeletal muscle
Q91WS0	CDGSH iron-sulfur domain-containing protein 1						P63017	Heat shock cognate 71 kDa protein
P82347	Delta-sarcoglycan						Q6P8J7	Creatine kinase S-type, mitochondrial
Q9CQC9	GTP-binding protein SAR1b						O09165	Calsequestrin-1
Q9QYG0	Protein NDRG2						Q3TVI8	Pre-B-cell leukemia transcription factor-interacting protein 1
Q922Q8	Leucine-rich repeat-containing protein 59						Q3V1D3	AMP deaminase 1
Q9D1G1	Ras-related protein Rab-1B						Q04857	Collagen alpha-1(VI) chain
							Q61941	NAD(P) transhydrogenase, mitochondrial
							Q8VHY0	Chondroitin sulfate proteoglycan 4
							Q9D051	Pyruvate dehydrogenase E1 component subunit beta, mitochondrial
							P13541	Myosin-3
							Q8VDN2	Sodium/potassium-transporting ATPase subunit alpha-1
							Q8BMF4	Dihydrolipoyllysine-residue acetyltransferase component of pyruvate dehydrogenase complex, mitochondrial
							Q9WTR5	Cadherin-13
							Q9D0F9	Phosphoglucomutase-1
							P97384	Annexin A11
							P13542	Myosin-8
							P48962	ADP/ATP translocase 1
							Q9CZ13	Cytochrome b-c1 complex subunit 1, mitochondrial
							Q8VEM8	Phosphate carrier protein, mitochondrial
							P06151	L-lactate dehydrogenase A chain
							P13595	Neural cell adhesion molecule 1
							P20029	78 kDa glucose-regulated protein
							P11499	Heat shock protein HSP 90-beta
							Q91YQ5	Dolichyl-diphosphooligosaccharide--protein glycosyltransferase subunit 1
							Q9Z1E4	Glycogen [starch] synthase, muscle
							E9Q9K5	Triadin
							P20801	Troponin C, skeletal muscle
							O70622	Reticulon-2
							Q60931	Voltage-dependent anion-selective channel protein 3
							P17751	Triosephosphate isomerase
							Q60930	Voltage-dependent anion-selective channel protein 2
							P05202	Aspartate aminotransferase, mitochondrial
							Q9D2G2	Dihydrolipoyllysine-residue succinyltransferase component of 2-oxoglutarate dehydrogenase complex, mitochondrial
							P35486	Pyruvate dehydrogenase E1 component subunit alpha, somatic form, mitochondrial
							Q9D1G3	Protein-cysteine N-palmitoyltransferase HHAT-like protein
							Q99JY0	Trifunctional enzyme subunit beta, mitochondrial
							Q8BKZ9	Pyruvate dehydrogenase protein X component, mitochondrial
							P97449	Aminopeptidase N
							Q7TSH2	Phosphorylase b kinase regulatory subunit beta
							P32848	Parvalbumin alpha
							P02088	Hemoglobin subunit beta-1
							Q99P72	Reticulon-4
							P13412	Troponin I, fast skeletal muscle
							Q9DB20	ATP synthase subunit O, mitochondrial
							P97457	Myosin regulatory light chain 2, skeletal muscle isoform
							P08249	Malate dehydrogenase, mitochondrial
							P09411	Phosphoglycerate kinase 1
							O54734	Dolichyl-diphosphooligosaccharide--protein glycosyltransferase 48 kDa subunit
							Q9JKS4	LIM domain-binding protein 3
							P68033	Actin, alpha cardiac muscle 1
							P68134	Actin, alpha skeletal muscle
							Q9ESD7	Dysferlin
							P60710	Actin, cytoplasmic 1
							P0CG49	Polyubiquitin-B
							P19783	Cytochrome c oxidase subunit 4 isoform 1, mitochondrial
							P99024	Tubulin beta-5 chain
							P68372	Tubulin beta-4B chain
							P10126	Elongation factor 1-alpha 1
							P62631	Elongation factor 1-alpha 2
							P07356	Annexin A2
							Q9CZU6	Citrate synthase, mitochondrial
							Q08857	Platelet glycoprotein 4
							Q60597	2-oxoglutarate dehydrogenase, mitochondrial
							Q62261	Spectrin beta chain, non-erythrocytic 1
							Q8R3Z5	Voltage-dependent L-type calcium channel subunit beta-1
							O70423	Membrane primary amine oxidase
							P49817	Caveolin-1
							Q8BFR5	Elongation factor Tu, mitochondrial
							P97447	Four and a half LIM domains protein 1

## Sheet: MDX4CV C
mdx4cv gel piece C
Unique to XL			Unique to control			Common to both		Isoform specific peptides
P17182	Alpha-enolase		Q91Z83	Myosin-7		A2ASS6	Titin
O08917	Flotillin-1		P09055	Integrin beta-1		E9PZQ0	Ryanodine receptor 1
Q60634	Flotillin-2		Q9QZ47	Troponin T, fast skeletal muscle		Q5SX39	Myosin-4
Q9D2G2	Dihydrolipoyllysine-residue succinyltransferase component of 2-oxoglutarate dehydrogenase complex, mitochondrial		P13542	Myosin-8		Q62234	Myomesin-1
P20152	Vimentin		P68373	Tubulin alpha-1C chain		Q9QXS1	Plectin
Q8R3Z5	Voltage-dependent L-type calcium channel subunit beta-1		O35604	Niemann-Pick C1 protein		Q5SX40	Myosin-1
O35129	Prohibitin-2					Q9WUB3	Glycogen phosphorylase, muscle form
P54071	Isocitrate dehydrogenase [NADP], mitochondrial					Q5XKE0	Myosin-binding protein C, fast-type
Q9CY27	Very-long-chain enoyl-CoA reductase					P16546	Spectrin alpha chain, non-erythrocytic 1
Q8C7X2	ER membrane protein complex subunit 1					Q68FD5	Clathrin heavy chain 1
Q02053	Ubiquitin-like modifier-activating enzyme 1					Q8R429	Sarcoplasmic/endoplasmic reticulum calcium ATPase 1
Q9DB73	NADH-cytochrome b5 reductase 1					P97449	Aminopeptidase N
P97807	Fumarate hydratase, mitochondrial					O88990	Alpha-actinin-3
P51174	Long-chain specific acyl-CoA dehydrogenase, mitochondrial					Q61838	Pregnancy zone protein
Q91ZJ5	UTP--glucose-1-phosphate uridylyltransferase					Q9ESD7	Dysferlin
Q9DCN2	NADH-cytochrome b5 reductase 3					Q7TQ48	Sarcalumenin
P48678	Prelamin-A/C					Q6P5E4	UDP-glucose:glycoprotein glucosyltransferase 1
P58281	Dynamin-like 120 kDa protein, mitochondrial					P21550	Beta-enolase
Q64727	Vinculin					Q03265	ATP synthase subunit alpha, mitochondrial
P68369	Tubulin alpha-1A chain					Q02788	Collagen alpha-2(VI) chain
P51150	Ras-related protein Rab-7a					P52480-2	Isoform M1 of Pyruvate kinase PKM	LLFEELVR
Q9Z0X1	Apoptosis-inducing factor 1, mitochondrial					P56480	ATP synthase subunit beta, mitochondrial
Q3U7R1	Extended synaptotagmin-1					P47857	ATP-dependent 6-phosphofructokinase, muscle type
P99024	Tubulin beta-5 chain					P09470	Angiotensin-converting enzyme
P68372	Tubulin beta-4B chain					P07310	Creatine kinase M-type
Q9DCX2	ATP synthase subunit d, mitochondrial					P05064	Fructose-bisphosphate aldolase A
Q9CRB9	MIC complex subunit Mic19					Q6PIE5	Sodium/potassium-transporting ATPase subunit alpha-2
P82347	Delta-sarcoglycan					Q5FWI3	Cell surface hyaluronidase
Q9DCT2	NADH dehydrogenase [ubiquinone] iron-sulfur protein 3, mitochondrial					Q02789	Voltage-dependent L-type calcium channel subunit alpha-1S
P35564	Calnexin					Q8C129	Leucyl-cystinyl aminopeptidase
O54734	Dolichyl-diphosphooligosaccharide--protein glycosyltransferase 48 kDa subunit					P16406	Glutamyl aminopeptidase
Q6DYE8	Ectonucleotide pyrophosphatase/phosphodiesterase family member 3					Q9JKR6	Hypoxia up-regulated protein 1
Q921I1	Serotransferrin					Q61830	Macrophage mannose receptor 1
Q9D1G1	Ras-related protein Rab-1B					Q91VD9	NADH-ubiquinone oxidoreductase 75 kDa subunit, mitochondrial
Q91WS0	CDGSH iron-sulfur domain-containing protein 1					Q6GQT9	Nodal modulator 1
P10126	Elongation factor 1-alpha 1					P58771	Tropomyosin alpha-1 chain
Q7TMF3	NADH dehydrogenase [ubiquinone] 1 alpha subcomplex subunit 12					Q8BH59	Calcium-binding mitochondrial carrier protein Aralar1
Q9D3D9	ATP synthase subunit delta, mitochondrial					Q04857	Collagen alpha-1(VI) chain
P53994	Ras-related protein Rab-2A					P31001	Desmin
Q6Q477	Plasma membrane calcium-transporting ATPase 4					P16858	Glyceraldehyde-3-phosphate dehydrogenase
P01868	Ig gamma-1 chain C region secreted form					Q99KI0	Aconitate hydratase, mitochondrial
P28650	Adenylosuccinate synthetase isozyme 1					Q3V1D3	AMP deaminase 1
						P05555	Integrin alpha-M
						Q8BMS1	Trifunctional enzyme subunit alpha, mitochondrial
						O55143-2	Isoform 2 of Sarcoplasmic/endoplasmic reticulum calcium ATPase 2	NYLEQPAILE
						P05977	Myosin light chain 1/3, skeletal muscle isoform
						P97457	Myosin regulatory light chain 2, skeletal muscle isoform
						P07724	Serum albumin
						P58774	Tropomyosin beta chain
						Q8BRK9	Alpha-mannosidase 2x
						O09165	Calsequestrin-1
						Q6P8J7	Creatine kinase S-type, mitochondrial
						Q8BMF4	Dihydrolipoyllysine-residue acetyltransferase component of pyruvate dehydrogenase complex, mitochondrial
						B2RXS4	Plexin-B2
						Q9ER60	Sodium channel protein type 4 subunit alpha
						Q924X2	Carnitine O-palmitoyltransferase 1, muscle isoform
						Q9DB77	Cytochrome b-c1 complex subunit 2, mitochondrial
						P11688	Integrin alpha-5
						Q8CAQ8	MIC complex subunit Mic60
						Q9WTR5	Cadherin-13
						Q60932	Voltage-dependent anion-selective channel protein 1
						G5E829	Plasma membrane calcium-transporting ATPase 1
						Q8VDN2	Sodium/potassium-transporting ATPase subunit alpha-1
						Q9CZ13	Cytochrome b-c1 complex subunit 1, mitochondrial
						P62631	Elongation factor 1-alpha 2
						Q9QZF2	Glypican-1
						P63017	Heat shock cognate 71 kDa protein
						P06151	L-lactate dehydrogenase A chain
						Q9D1G3	Protein-cysteine N-palmitoyltransferase HHAT-like protein
						P35486	Pyruvate dehydrogenase E1 component subunit alpha, somatic form, mitochondrial
						Q8BWT1	3-ketoacyl-CoA thiolase, mitochondrial
						P60710	Actin, cytoplasmic 1
						P48962	ADP/ATP translocase 1
						P05202	Aspartate aminotransferase, mitochondrial
						Q61543	Golgi apparatus protein 1
						P01942	Hemoglobin subunit alpha
						O70622	Reticulon-2
						Q60994	Adiponectin
						Q9DB20	ATP synthase subunit O, mitochondrial
						Q62407	Striated muscle-specific serine/threonine-protein kinase
						P11798-2	Isoform Alpha KAP of Calcium/calmodulin-dependent protein kinase type II subunit alpha	SSSSVQLMESSESTNTTIEDEDTKVR
						P68033	Actin, alpha cardiac muscle 1
						P68134	Actin, alpha skeletal muscle
						P10493	Nidogen-1
						P0CG49	Polyubiquitin-B
						O08532	Voltage-dependent calcium channel subunit alpha-2/delta-1
						Q69ZN7	Myoferlin
						Q62230	Sialoadhesin
						Q8BFR5	Elongation factor Tu, mitochondrial

## Sheet: MDX4CV D
mdx4cv gel piece D
Unique to XL		Isoform specific peptides		Unique to control			Common to both		Isoform specific peptides
Q61738	Integrin alpha-7			Q5SX40	Myosin-1		E9PZQ0	Ryanodine receptor 1
P67778	Prohibitin			P28843	Dipeptidyl peptidase 4		Q9WUB3	Glycogen phosphorylase, muscle form
Q9CQA3	Succinate dehydrogenase [ubiquinone] iron-sulfur subunit, mitochondrial			Q7TPR4	Alpha-actinin-1		Q8R429	Sarcoplasmic/endoplasmic reticulum calcium ATPase 1
Q8R3Z5	Voltage-dependent L-type calcium channel subunit beta-1						Q6PIE5	Sodium/potassium-transporting ATPase subunit alpha-2
Q9DCT2	NADH dehydrogenase [ubiquinone] iron-sulfur protein 3, mitochondrial						O88990	Alpha-actinin-3
P54071	Isocitrate dehydrogenase [NADP], mitochondrial						Q9EQK5	Major vault protein
Q9CZU6	Citrate synthase, mitochondrial						Q5SX39	Myosin-4
P20152	Vimentin						Q5XKE0	Myosin-binding protein C, fast-type
P62908	40S ribosomal protein S3						Q01853	Transitional endoplasmic reticulum ATPase
P18572	Basigin						Q61941	NAD(P) transhydrogenase, mitochondrial
Q9CQQ7	ATP synthase F(0) complex subunit B1, mitochondrial						Q9JI91	Alpha-actinin-2
Q08481	Platelet endothelial cell adhesion molecule						O55143-2	Isoform 2 of Sarcoplasmic/endoplasmic reticulum calcium ATPase 2	NYLEQPAILE
Q8BSY0-2	Isoform 2 of Aspartyl/asparaginyl beta-hydroxylase	VLLEGPGGLAK					A2ASS6	Titin
P17182	Alpha-enolase						Q7TQ48	Sarcalumenin
Q9DCX2	ATP synthase subunit d, mitochondrial						P56480	ATP synthase subunit beta, mitochondrial
P47757	F-actin-capping protein subunit beta						P47857	ATP-dependent 6-phosphofructokinase, muscle type
P07356	Annexin A2						Q91VD9	NADH-ubiquinone oxidoreductase 75 kDa subunit, mitochondrial
P13707	Glycerol-3-phosphate dehydrogenase [NAD(+)], cytoplasmic						Q03265	ATP synthase subunit alpha, mitochondrial
							Q8VDN2	Sodium/potassium-transporting ATPase subunit alpha-1
							P08113	Endoplasmin
							Q6GQT9	Nodal modulator 1
							P07310	Creatine kinase M-type
							Q9WTR5	Cadherin-13
							P58771	Tropomyosin alpha-1 chain
							P52480-2	Isoform M1 of Pyruvate kinase PKM	LLFEELVR
							P05064	Fructose-bisphosphate aldolase A
							Q64727	Vinculin
							Q8BH59	Calcium-binding mitochondrial carrier protein Aralar1
							Q02053	Ubiquitin-like modifier-activating enzyme 1
							Q99KI0	Aconitate hydratase, mitochondrial
							O08528	Hexokinase-2
							Q924X2	Carnitine O-palmitoyltransferase 1, muscle isoform
							Q05920	Pyruvate carboxylase, mitochondrial
							P18826	Phosphorylase b kinase regulatory subunit alpha, skeletal muscle isoform
							P21550	Beta-enolase
							Q3U7R1	Extended synaptotagmin-1
							Q7TSH2	Phosphorylase b kinase regulatory subunit beta
							P58774	Tropomyosin beta chain
							P16858	Glyceraldehyde-3-phosphate dehydrogenase
							P13020	Gelsolin
							Q8VDM4	26S proteasome non-ATPase regulatory subunit 2
							Q9ER60	Sodium channel protein type 4 subunit alpha
							Q60932	Voltage-dependent anion-selective channel protein 1
							P63017	Heat shock cognate 71 kDa protein
							P05977	Myosin light chain 1/3, skeletal muscle isoform
							P11499	Heat shock protein HSP 90-beta
							P06151	L-lactate dehydrogenase A chain
							O09165	Calsequestrin-1
							P58252	Elongation factor 2
							P10493	Nidogen-1
							Q9QZ47	Troponin T, fast skeletal muscle
							Q60931	Voltage-dependent anion-selective channel protein 3
							P35486	Pyruvate dehydrogenase E1 component subunit alpha, somatic form, mitochondrial
							P07724	Serum albumin
							P01027	Complement C3
							P60710	Actin, cytoplasmic 1
							P48962	ADP/ATP translocase 1
							P62631	Elongation factor 1-alpha 2
							Q08857	Platelet glycoprotein 4
							P01942	Hemoglobin subunit alpha
							P13597	Intercellular adhesion molecule 1
							P68134	Actin, alpha skeletal muscle
							P68373	Tubulin alpha-1C chain
							P11438	Lysosome-associated membrane glycoprotein 1
							Q69ZQ1	Uncharacterized family 31 glucosidase KIAA1161
							Q61838	Pregnancy zone protein
							O08532	Voltage-dependent calcium channel subunit alpha-2/delta-1
							O70423	Membrane primary amine oxidase
							Q60597	2-oxoglutarate dehydrogenase, mitochondrial
							Q8C7X2	ER membrane protein complex subunit 1

## Sheet: MDX4CV E
mdx-4cv gel piece E
Unique to XL			Unique to control			Common to both
P19783	Cytochrome c oxidase subunit 4 isoform 1, mitochondrial		Q3V1D3	AMP deaminase 1		Q8R429	Sarcoplasmic/endoplasmic reticulum calcium ATPase 1	Isoform specific peptides
P68369	Tubulin alpha-1A chain		P48678	Prelamin-A/C		P52480-2	Isoform M1 of Pyruvate kinase PKM	LLFEELVR
P62737	Actin, aortic smooth muscle		Q8BMK4	Cytoskeleton-associated protein 4		P47857	ATP-dependent 6-phosphofructokinase, muscle type
P68372	Tubulin beta-4B chain		Q91V61	Sideroflexin-3		P07310	Creatine kinase M-type
Q9D3D9	ATP synthase subunit delta, mitochondrial		P15864	Histone H1.2		Q91VD9	NADH-ubiquinone oxidoreductase 75 kDa subunit, mitochondrial
			Q9CY27	Very-long-chain enoyl-CoA reductase		P31001	Desmin
			Q60766	Immunity-related GTPase family M protein 1		P20029	78 kDa glucose-regulated protein
			P68373	Tubulin alpha-1C chain		Q8BH59	Calcium-binding mitochondrial carrier protein Aralar1
			P68033	Actin, alpha cardiac muscle 1		P58771	Tropomyosin alpha-1 chain
			Q9QZ47	Troponin T, fast skeletal muscle		Q03265	ATP synthase subunit alpha, mitochondrial
			P99024	Tubulin beta-5 chain		P14824	Annexin A6
			P10126	Elongation factor 1-alpha 1		Q7TQ48	Sarcalumenin
			P61982	14-3-3 protein gamma		P05064	Fructose-bisphosphate aldolase A
			P97447	Four and a half LIM domains protein 1		P56480	ATP synthase subunit beta, mitochondrial
			Q60936	Atypical kinase COQ8A, mitochondrial		P21550	Beta-enolase
			Q3TVI8	Pre-B-cell leukemia transcription factor-interacting protein 1		A2ASS6	Titin
						P07356	Annexin A2
						Q9D0F9	Phosphoglucomutase-1
						P63017	Heat shock cognate 71 kDa protein
						P58774	Tropomyosin beta chain
						Q9DB77	Cytochrome b-c1 complex subunit 2, mitochondrial
						Q8CAQ8	MIC complex subunit Mic60
						Q64521	Glycerol-3-phosphate dehydrogenase, mitochondrial
						Q924X2	Carnitine O-palmitoyltransferase 1, muscle isoform
						P41216	Long-chain-fatty-acid--CoA ligase 1
						Q99KI0	Aconitate hydratase, mitochondrial
						P35486	Pyruvate dehydrogenase E1 component subunit alpha, somatic form, mitochondrial
						Q6P8J7	Creatine kinase S-type, mitochondrial
						Q8BMS1	Trifunctional enzyme subunit alpha, mitochondrial
						P16858	Glyceraldehyde-3-phosphate dehydrogenase
						Q91YQ5	Dolichyl-diphosphooligosaccharide--protein glycosyltransferase subunit 1
						Q60932	Voltage-dependent anion-selective channel protein 1
						P06151	L-lactate dehydrogenase A chain
						P50544	Very long-chain specific acyl-CoA dehydrogenase, mitochondrial
						P07724	Serum albumin
						P20152	Vimentin
						Q8VEM8	Phosphate carrier protein, mitochondrial
						Q8K2B3	Succinate dehydrogenase [ubiquinone] flavoprotein subunit, mitochondrial
						E9PZQ0	Ryanodine receptor 1
						Q8BWT1	3-ketoacyl-CoA thiolase, mitochondrial
						P09411	Phosphoglycerate kinase 1
						P05201	Aspartate aminotransferase, cytoplasmic
						Q99JY0	Trifunctional enzyme subunit beta, mitochondrial
						Q8BMF4	Dihydrolipoyllysine-residue acetyltransferase component of pyruvate dehydrogenase complex, mitochondrial
						Q9D1G3	Protein-cysteine N-palmitoyltransferase HHAT-like protein
						O35129	Prohibitin-2
						P48036	Annexin A5
						P05202	Aspartate aminotransferase, mitochondrial
						Q91YT0	NADH dehydrogenase [ubiquinone] flavoprotein 1, mitochondrial
						Q9DB20	ATP synthase subunit O, mitochondrial
						Q3MI48	Junctional sarcoplasmic reticulum protein 1
						P08249	Malate dehydrogenase, mitochondrial
						Q9CR62	Mitochondrial 2-oxoglutarate/malate carrier protein
						Q9D051	Pyruvate dehydrogenase E1 component subunit beta, mitochondrial
						P17751	Triosephosphate isomerase
						Q8CHS7	Dehydrogenase/reductase SDR family member 7C
						Q8BFR5	Elongation factor Tu, mitochondrial
						Q9CZ13	Cytochrome b-c1 complex subunit 1, mitochondrial
						Q921I1	Serotransferrin
						P60710	Actin, cytoplasmic 1
						P48962	ADP/ATP translocase 1
						P67778	Prohibitin
						Q9CQA3	Succinate dehydrogenase [ubiquinone] iron-sulfur subunit, mitochondrial
						O70250	Phosphoglycerate mutase 2
						P10107	Annexin A1
						P97384	Annexin A11
						Q9DC69	NADH dehydrogenase [ubiquinone] 1 alpha subcomplex subunit 9, mitochondrial
						Q5SX39	Myosin-4
						O09165	Calsequestrin-1
						P05977	Myosin light chain 1/3, skeletal muscle isoform
						P13412	Troponin I, fast skeletal muscle
						Q91VR2	ATP synthase subunit gamma, mitochondrial
						Q8QZT1	Acetyl-CoA acetyltransferase, mitochondrial
						Q91ZJ5	UTP--glucose-1-phosphate uridylyltransferase
						P16015	Carbonic anhydrase 3
						P14152	Malate dehydrogenase, cytoplasmic
						Q9DB05	Alpha-soluble NSF attachment protein
						P17182	Alpha-enolase
						Q60930	Voltage-dependent anion-selective channel protein 2
						P45376	Aldose reductase
						Q9D6R2	Isocitrate dehydrogenase [NAD] subunit alpha, mitochondrial
						P09103	Protein disulfide-isomerase
						P52825	Carnitine O-palmitoyltransferase 2, mitochondrial
						Q02789	Voltage-dependent L-type calcium channel subunit alpha-1S
						Q60931	Voltage-dependent anion-selective channel protein 3
						Q9DCT2	NADH dehydrogenase [ubiquinone] iron-sulfur protein 3, mitochondrial
						P62908	40S ribosomal protein S3
						P47754	F-actin-capping protein subunit alpha-2
						P00405	Cytochrome c oxidase subunit 2
						O70622	Reticulon-2
						P47757	F-actin-capping protein subunit beta
						P18572	Basigin
						Q9QYG0	Protein NDRG2
						Q60994	Adiponectin
						P97429	Annexin A4
						Q99JB8	Protein kinase C and casein kinase II substrate protein 3
						Q9DBG6	Dolichyl-diphosphooligosaccharide--protein glycosyltransferase subunit 2
						P14094	Sodium/potassium-transporting ATPase subunit beta-1
						Q9D2G2	Dihydrolipoyllysine-residue succinyltransferase component of 2-oxoglutarate dehydrogenase complex, mitochondrial
						O54734	Dolichyl-diphosphooligosaccharide--protein glycosyltransferase 48 kDa subunit
						P13707	Glycerol-3-phosphate dehydrogenase [NAD(+)], cytoplasmic
						Q9CZU6	Citrate synthase, mitochondrial
						P62259	14-3-3 protein epsilon
						Q9CQQ7	ATP synthase F(0) complex subunit B1, mitochondrial
						Q60854	Serpin B6
						P28650	Adenylosuccinate synthetase isozyme 1
						Q08857	Platelet glycoprotein 4
						P62631	Elongation factor 1-alpha 2
						Q9JLH8	Tropomodulin-4
						Q8K1Z0	Ubiquinone biosynthesis protein COQ9, mitochondrial
						P14231	Sodium/potassium-transporting ATPase subunit beta-2
						P68134	Actin, alpha skeletal muscle
						Q9QZ47	Troponin T, fast skeletal muscle
						P51881	ADP/ATP translocase 2
						P07309	Transthyretin
						P02088	Hemoglobin subunit beta-1
						Q8BSY0-2	Isoform 2 of Aspartyl/asparaginyl beta-hydroxylase	VLLEGPGGLAK
						P63101	14-3-3 protein zeta/delta
						P97457	Myosin regulatory light chain 2, skeletal muscle isoform
						O55026	Ectonucleoside triphosphate diphosphohydrolase 2
						Q9JKS4	LIM domain-binding protein 3
						Q8R3Z5	Voltage-dependent L-type calcium channel subunit beta-1
